# Supplementary material for: Uncertainties of soil organic carbon stock estimation caused by paleoclimate and human footprint on the Qinghai Plateau
Source: Carbon Balance Manag. 2022 May 26;17:8. doi: 10.1186/s13021-022-00203-z (PMC9134640; doi:10.1186/s13021-022-00203-z)
Supplement: Supplementary file 2 — Additional file 2. Dataset of soil organic carbon (SOC) stock on the Qinghai Plateau. [file 13021_2022_203_MOESM2_ESM.xlsx]

## Sheet: SOCD_Qinghai
Appendix file 2: Dataset of soil organic carbon (SOC) stock values (kg C m-2) and relevant properties in the Qinghai Plateau. The dataset includes SOC stock values at different soil depths (i.e., 0–30 cm, 30–50 cm, 50–100 cm and 100–200 cm), the location of each site, vegetation type, experimental information and data source used in the study. Note that the SOC stock values are the averages of al…
Paper Code	Site Code	Latitude (º)	Longitude (º)	SOC stock_0-30cm(kg C m-2)	SOC stock_30-50cm(kg C m-2)	SOC stock_50-100cm(kg C m-2)	SOC stock_100-200cm(kg C m-2)	Type	Sampling Year	Sampling Month	Source
1	S1	36.72	102.38	6.17191	5.62756	12.1661	NA	Shrubland	2011–2013	7-8	Nie et al., 2019a
1	S2	37.4	101.99	11.3512	7.26597	3.13654	NA	Shrubland	2011–2013	7-8	Nie et al., 2019a
1	S3	37.24	101.85	14.6038	9.14947	14.2832	NA	Shrubland	2011–2013	7-8	Nie et al., 2019a
1	S4	34.45	100.21	9.19063	2.38978	1.89366	NA	Shrubland	2011–2013	7-8	Nie et al., 2019a
1	S5	32.9	100.92	12.6757	1.69534	1.24912	NA	Shrubland	2011–2013	7-8	Nie et al., 2019a
1	S6	32.89	100.66	7.39691	3.17442	5.94568	NA	Shrubland	2011–2013	7-8	Nie et al., 2019a
1	S7	33.38	101.34	19.1972	5.82652	2.24037	NA	Shrubland	2011–2013	7-8	Nie et al., 2019a
1	S8	33.37	101.35	13.4107	5.65664	1.93968	NA	Shrubland	2011–2013	7-8	Nie et al., 2019a
1	S9	33.27	100.63	9.99365	7.52634	31.498	NA	Shrubland	2011–2013	7-8	Nie et al., 2019a
1	S10	35.42	102.24	11.6312	5.78034	5.8527	NA	Shrubland	2011–2013	7-8	Nie et al., 2019a
1	S11	35.41	102.23	9.34839	5.97158	12.8353	NA	Shrubland	2011–2013	7-8	Nie et al., 2019a
1	S12	35.53	102.25	15.2185	8.50171	22.3522	NA	Shrubland	2011–2013	7-8	Nie et al., 2019a
1	S13	35.41	102.25	12.2277	7.37859	13.9261	NA	Shrubland	2011–2013	7-8	Nie et al., 2019a
1	S14	35.23	101.85	8.50024	4.88823	13.844	NA	Shrubland	2011–2013	7-8	Nie et al., 2019a
1	S15	37.38	101.41	18.0696	6.14337	5.59788	NA	Shrubland	2011–2013	7-8	Nie et al., 2019a
1	S16	38.09	100.35	16.2475	6.46881	10.7467	NA	Shrubland	2011–2013	7-8	Nie et al., 2019a
1	S17	38.06	100.24	3.96801	0.177819	0.71113	NA	Shrubland	2011–2013	7-8	Nie et al., 2019a
1	S18	33.04	96.86	9.88352	2.3234	3.21157	NA	Shrubland	2011–2013	7-8	Nie et al., 2019a
1	S19	33.03	96.84	15.2824	3.55191	0.955964	NA	Shrubland	2011–2013	7-8	Nie et al., 2019a
1	S20	33.05	96.85	4.10205	0.553564	NA	NA	Shrubland	2011–2013	7-8	Nie et al., 2019a
1	S21	33.04	96.85	9.88352	2.3234	3.21157	NA	Shrubland	2011–2013	7-8	Nie et al., 2019a
1	S22	31.88	96.58	15.059	2.73129	3.86759	NA	Shrubland	2011–2013	7-8	Nie et al., 2019a
1	S23	32.89	95.3	5.27592	2.65025	10.2548	NA	Shrubland	2011–2013	7-8	Nie et al., 2019a
1	S24	33.33	97.12	13.5209	7.73253	17.8484	NA	Shrubland	2011–2013	7-8	Nie et al., 2019a
1	S25	33.32	97.12	11.7406	8.04374	NA	NA	Shrubland	2011–2013	7-8	Nie et al., 2019a
1	S26	33.36	96.99	1.96351	1.13793	3.63425	NA	Shrubland	2011–2013	7-8	Nie et al., 2019a
1	S27	37.13	99.52	0.320323	NA	NA	NA	Shrubland	2011–2013	7-8	Nie et al., 2019a
1	S28	37.17	99.16	14.6904	7.32636	12.1597	NA	Shrubland	2011–2013	7-8	Nie et al., 2019a
1	S29	37.53	99.32	11.7203	2.03871	3.15693	NA	Shrubland	2011–2013	7-8	Nie et al., 2019a
1	S30	37.53	99.33	11.7203	2.03871	3.15693	NA	Shrubland	2011–2013	7-8	Nie et al., 2019a
1	S31	37.37	99.33	2.25365	0.135524	NA	NA	Shrubland	2011–2013	7-8	Nie et al., 2019a
1	S32	37.45	97.26	1.22005	0.310241	0.558541	NA	Shrubland	2011–2013	7-8	Nie et al., 2019a
1	S33	36.37	101.57	15.439	1.08466	2.23618	NA	Shrubland	2011–2013	7-8	Nie et al., 2019a
1	S34	36.28	102.24	14.9094	8.03859	9.30102	NA	Shrubland	2011–2013	7-8	Nie et al., 2019a
1	S35	36.27	101.96	14.2926	5.55598	3.92432	NA	Shrubland	2011–2013	7-8	Nie et al., 2019a
1	S36	37	102.13	22.5316	7.80713	2.33301	NA	Shrubland	2011–2013	7-8	Nie et al., 2019a
1	S37	37.29	101.43	13.2308	9.56179	21.5793	NA	Shrubland	2011–2013	7-8	Nie et al., 2019a
1	S38	36.13	100.65	1.49385	0.74683	1.86985	NA	Shrubland	2011–2013	7-8	Nie et al., 2019a
1	S39	35.47	100.74	17.6217	6.69958	17.6268	NA	Shrubland	2011–2013	7-8	Nie et al., 2019a
1	S40	36.38	101.55	24.2351	8.59655	1.62207	NA	Shrubland	2011–2013	7-8	Nie et al., 2019a
1	S41	36.9	98.52	3.17211	1.14663	2.54339	NA	Shrubland	2011–2013	7-8	Nie et al., 2019a
1	S42	36.99	98.2	1.95419	1.2978	2.98036	NA	Shrubland	2011–2013	7-8	Nie et al., 2019a
1	S43	37.05	97.63	0.54181	0.141062	0.518956	NA	Shrubland	2011–2013	7-8	Nie et al., 2019a
1	S44	36.55	94.98	2.1164	1.31067	1.3845	NA	Shrubland	2011–2013	7-8	Nie et al., 2019a
1	S45	36.45	98.39	1.96147	0.665085	1.63615	NA	Shrubland	2011–2013	7-8	Nie et al., 2019a
1	S46	36.49	96.25	2.00587	0.673466	1.47511	NA	Shrubland	2011–2013	7-8	Nie et al., 2019a
1	S47	36.86	98.57	0.210094	2.13736	5.97755	NA	Shrubland	2011–2013	7-8	Nie et al., 2019a
1	S48	36.87	98.54	0.27526	0.003473	3.52212	NA	Shrubland	2011–2013	7-8	Nie et al., 2019a
1	S49	37.35	97.12	0.817864	0.2718	1.09079	NA	Shrubland	2011–2013	7-8	Nie et al., 2019a
1	S50	37.04	97.86	1.36945	1.595	2.45854	NA	Shrubland	2011–2013	7-8	Nie et al., 2019a
1	S51	37.26	97.41	0.167619	0.153075	0.787085	NA	Shrubland	2011–2013	7-8	Nie et al., 2019a
1	S52	37.22	97.51	2.39546	1.03668	1.1044	NA	Shrubland	2011–2013	7-8	Nie et al., 2019a
1	S53	35.88	94.53	1.58079	0.863676	1.40055	NA	Shrubland	2011–2013	7-8	Nie et al., 2019a
1	S54	35.88	94.51	0.513778	0.277316	0.330521	NA	Shrubland	2011–2013	7-8	Nie et al., 2019a
1	S55	36	97.41	1.41099	0.261514	0.496594	NA	Shrubland	2011–2013	7-8	Nie et al., 2019a
1	S56	35.88	94.55	0.198254	NA	NA	NA	Shrubland	2011–2013	7-8	Nie et al., 2019a
1	S57	36.41	98.67	2.76128	1.0395	1.59645	NA	Shrubland	2011–2013	7-8	Nie et al., 2019a
1	S58	36.39	98.73	1.93752	NA	NA	NA	Shrubland	2011–2013	7-8	Nie et al., 2019a
2	S59	32.9	100.92	12.6757	1.69534	1.24912	NA	Shrubland	2011–2013	7-8	Nie et al., 2019b
2	S60	32.89	100.66	7.39691	3.17442	5.94568	NA	Shrubland	2011–2013	7-8	Nie et al., 2019b
2	S61	33.38	101.34	19.1972	5.82652	2.24037	NA	Shrubland	2011–2013	7-8	Nie et al., 2019b
2	S62	33.37	101.35	13.4107	5.65664	1.93968	NA	Shrubland	2011–2013	7-8	Nie et al., 2019b
2	S63	33.27	100.63	9.99365	7.52634	31.498	NA	Shrubland	2011–2013	7-8	Nie et al., 2019b
2	S64	33.97	99.9	16.02	7.89	2.14	NA	Shrubland	2011–2013	7-8	Nie et al., 2019b
2	S65	33.85	99.84	15.93	7.51	15.78	NA	Shrubland	2011–2013	7-8	Nie et al., 2019b
2	S66	35.53	102.25	15.2185	8.50171	22.3522	NA	Shrubland	2011–2013	7-8	Nie et al., 2019b
2	S67	35.41	102.25	12.2277	7.37859	13.9261	NA	Shrubland	2011–2013	7-8	Nie et al., 2019b
2	S68	35.23	101.85	8.50024	4.88823	13.844	NA	Shrubland	2011–2013	7-8	Nie et al., 2019b
2	S69	33.04	96.86	9.88352	2.3234	3.21157	NA	Shrubland	2011–2013	7-8	Nie et al., 2019b
2	S70	33.03	96.84	15.2824	3.55191	0.955964	NA	Shrubland	2011–2013	7-8	Nie et al., 2019b
2	S71	33.05	96.85	4.10205	0.553564	NA	NA	Shrubland	2011–2013	7-8	Nie et al., 2019b
2	S72	33.04	96.85	9.88352	2.3234	3.21157	NA	Shrubland	2011–2013	7-8	Nie et al., 2019b
2	S73	31.88	96.58	15.059	2.73129	3.86759	NA	Shrubland	2011–2013	7-8	Nie et al., 2019b
2	S74	32.89	95.3	5.27592	2.65025	10.2548	NA	Shrubland	2011–2013	7-8	Nie et al., 2019b
2	S75	33.33	97.12	13.5209	7.73253	17.8484	NA	Shrubland	2011–2013	7-8	Nie et al., 2019b
2	S76	33.32	97.12	11.7406	8.04374	6.88568	NA	Shrubland	2011–2013	7-8	Nie et al., 2019b
2	S77	33.36	96.99	1.96351	1.13793	3.63425	NA	Shrubland	2011–2013	7-8	Nie et al., 2019b
2	S78	35.47	100.74	17.6217	6.69958	17.6268	NA	Shrubland	2011–2013	7-8	Nie et al., 2019b
2	S79	36.38	101.55	24.2351	8.59655	1.62207	NA	Shrubland	2011–2013	7-8	Nie et al., 2019b
3	S80	35.4847	99.5058	13.1979	7.16444	14.3924	22.2583	Grassland	2009	9-10	Wu et al., 2017a
3	S81	35.4658	99.4961	9.58483	7.37966	12.345	22.41	Grassland	2009	9-10	Wu et al., 2017a
3	S82	35.4044	99.511	12.5825	10.7957	15.153	23.3786	Grassland	2009	9-10	Wu et al., 2017a
3	S83	35.4194	99.3711	7.20799	8.8614	15.1125	25.2293	Grassland	2009	9-10	Wu et al., 2017a
3	S84	35.4858	99.4992	11.8204	5.72403	11.9521	14.3532	Grassland	2009	9-10	Wu et al., 2017a
3	S85	35.5242	99.5078	4.49586	5.60383	10.4787	12.4075	Grassland	2009	9-10	Wu et al., 2017a
3	S86	35.2655	99.2338	3.80596	7.55718	9.29531	26.3798	Grassland	2009	9-10	Wu et al., 2017a
3	S87	35.3264	99.2783	11.0484	5.11193	11.2272	8.19013	Grassland	2009	9-10	Wu et al., 2017a
3	S88	35.3414	99.2769	10.3336	6.23323	7.45499	7.83805	Grassland	2009	9-10	Wu et al., 2017a
3	S89	35.3697	99.2803	7.12305	2.42156	3.41475	4.24649	Grassland	2009	9-10	Wu et al., 2017a
3	S90	35.3861	99.2975	7.54093	3.13506	2.45131	4.41584	Grassland	2009	9-10	Wu et al., 2017a
3	S91	35.3819	99.295	7.37496	3.18325	2.31	4.67493	Grassland	2009	9-10	Wu et al., 2017a
3	S92	35.4083	99.3539	7.03254	3.47508	5.2339	8.27002	Grassland	2009	9-10	Wu et al., 2017a
3	S93	35.4	99.3264	5.9744	3.59466	3.18455	6.7097	Grassland	2009	9-10	Wu et al., 2017a
3	S94	35.4869	99.4972	11.9869	5.14358	11.1122	11.0253	Grassland	2009	9-10	Wu et al., 2017a
3	S95	35.4582	99.4878	9.18479	4.40562	7.4641	8.01326	Grassland	2009	9-10	Wu et al., 2017a
3	S96	35.4742	99.4939	9.08127	6.98292	11.734	14.1479	Grassland	2009	9-10	Wu et al., 2017a
3	S97	35.4572	99.4903	9.18479	4.40562	7.4641	8.01326	Grassland	2009	9-10	Wu et al., 2017a
3	S98	35.4814	99.4903	10.576	4.3902	7.973	6.50097	Grassland	2009	9-10	Wu et al., 2017a
3	S99	35.5378	99.51	9.51693	5.60661	7.22591	10.5088	Grassland	2009	9-10	Wu et al., 2017a
3	S100	35.53	99.5064	7.6389	5.57484	8.69583	7.60207	Grassland	2009	9-10	Wu et al., 2017a
3	S101	35.4111	99.4658	10.9934	5.0995	5.94647	3.86915	Grassland	2009	9-10	Wu et al., 2017a
3	S102	35.6534	99.5308	14.0895	4.3739	3.22575	8.34613	Grassland	2009	9-10	Wu et al., 2017a
3	S103	35.6036	99.535	11.142	5.257	10.2652	4.73433	Grassland	2009	9-10	Wu et al., 2017a
3	S104	35.606	99.555	12.3477	5.19817	8.69227	4.61007	Grassland	2009	9-10	Wu et al., 2017a
3	S105	35.3967	99.4392	4.69726	5.05445	5.33113	10.689	Grassland	2009	9-10	Wu et al., 2017a
3	S106	35.4083	99.5145	11.5907	10.564	14.1827	25.5724	Grassland	2009	9-10	Wu et al., 2017a
3	S107	35.611	99.4543	11.3904	5.04272	11.7155	8.23163	Grassland	2009	9-10	Wu et al., 2017a
3	S108	35.4482	99.3591	5.94598	7.41221	11.0036	17.7067	Grassland	2009	9-10	Wu et al., 2017a
3	S109	35.5323	99.3083	6.85586	2.38544	3.1717	1.57113	Grassland	2009	9-10	Wu et al., 2017a
3	S110	35.4	99.1769	6.97816	2.0323	2.84323	0.393988	Grassland	2009	9-10	Wu et al., 2017a
3	S111	35.3656	99.2544	6.36223	3.29031	1.9762	7.3183	Grassland	2009	9-10	Wu et al., 2017a
3	S112	35.3461	99.2694	10.8516	6.57479	7.59857	6.83494	Grassland	2009	9-10	Wu et al., 2017a
3	S113	35.3456	99.2753	10.2278	6.04019	7.21807	8.37381	Grassland	2009	9-10	Wu et al., 2017a
3	S114	35.4325	99.3847	5.73245	3.89275	4.3437	12.0504	Grassland	2009	9-10	Wu et al., 2017a
3	S115	35.4103	99.3481	7.03254	3.47508	5.2339	8.27002	Grassland	2009	9-10	Wu et al., 2017a
3	S116	35.4658	99.425	5.68134	2.46057	3.49901	4.95816	Grassland	2009	9-10	Wu et al., 2017a
3	S117	35.4683	99.4094	14.2584	7.18893	10.9168	4.9659	Grassland	2009	9-10	Wu et al., 2017a
3	S118	35.4372	99.3667	5.25754	4.02026	6.53707	5.61678	Grassland	2009	9-10	Wu et al., 2017a
3	S119	35.4333	99.3717	5.66715	4.00581	6.48944	5.26926	Grassland	2009	9-10	Wu et al., 2017a
3	S120	35.6375	99.5542	6.63968	7.87186	10.5038	14.1464	Grassland	2009	9-10	Wu et al., 2017a
3	S121	35.4128	99.465	10.9934	5.0995	5.94647	3.86915	Grassland	2009	9-10	Wu et al., 2017a
3	S122	35.3728	99.1728	7.44905	3.8826	4.68828	9.02851	Grassland	2009	9-10	Wu et al., 2017a
3	S123	35.3661	99.1703	6.11649	2.57189	4.1389	8.00063	Grassland	2009	9-10	Wu et al., 2017a
3	S124	35.3161	99.4879	8.86272	5.63214	12.2238	8.14273	Grassland	2009	9-10	Wu et al., 2017a
3	S125	35.3604	99.454	5.61709	5.1345	9.48448	9.352	Grassland	2009	9-10	Wu et al., 2017a
3	S126	35.4028	99.3342	5.9744	3.59466	3.18455	6.7097	Grassland	2009	9-10	Wu et al., 2017a
3	S127	35.4219	99.3722	7.18382	7.74991	12.322	24.0496	Grassland	2009	9-10	Wu et al., 2017a
3	S128	35.4094	99.3506	7.03254	3.47508	5.2339	8.27002	Grassland	2009	9-10	Wu et al., 2017a
3	S129	35.3575	99.1453	4.70023	1.08176	3.37719	NA	Grassland	2009	9-10	Wu et al., 2017a
3	S130	35.3775	99.2781	7.05245	2.18771	3.04265	4.92305	Grassland	2009	9-10	Wu et al., 2017a
3	S131	35.4392	99.2794	9.14787	0.924164	5.355	11.1774	Grassland	2009	9-10	Wu et al., 2017a
3	S132	35.3361	99.2628	7.45053	1.31715	1.25708	1.32501	Grassland	2009	9-10	Wu et al., 2017a
3	S133	35.5389	99.3367	7.29259	4.37207	5.85892	9.21946	Grassland	2009	9-10	Wu et al., 2017a
3	S134	35.5186	99.3285	9.32469	1.13575	5.77987	3.51206	Grassland	2009	9-10	Wu et al., 2017a
3	S135	35.3811	99.2917	7.37496	3.18325	2.31	4.67493	Grassland	2009	9-10	Wu et al., 2017a
3	S136	35.405	99.1731	7.11979	2.1849	2.16802	1.23166	Grassland	2009	9-10	Wu et al., 2017a
3	S137	35.3572	99.1547	4.70023	1.08176	3.37719	NA	Grassland	2009	9-10	Wu et al., 2017a
4	S138	37.7117	101.376	11.2633	NA	NA	NA	Else	2015	9	Han et al., 2019
4	S139	37.7075	101.372	11.2633	NA	NA	NA	Else	2015	9	Han et al., 2019
4	S140	37.6131	101.307	15.1865	NA	NA	NA	Grassland	2015	9	Han et al., 2019
4	S141	37.665	101.331	7.29976	3.21224	23.203	NA	Grassland	2015	9	Han et al., 2019
5	S142	38.3547	98.2706	4.17104	2.21159	1.00715	NA	Grassland	2010	7	Sun et al., 2017
5	S143	38.4211	98.3086	4.79436	1.58827	1.57899	NA	Grassland	2010	7	Sun et al., 2017
5	S144	38.4758	98.3233	4.30782	1.47299	1.6232	NA	Grassland	2010	7	Sun et al., 2017
5	S145	38.5414	98.2386	4.30782	1.47299	1.6232	NA	Grassland	2010	7	Sun et al., 2017
5	S146	38.5506	98.2056	3.48655	0.988849	1.394	NA	Grassland	2010	7	Sun et al., 2017
5	S147	38.6319	98.1039	4.30441	1.51023	1.43008	NA	Grassland	2010	7	Sun et al., 2017
5	S148	38.7753	97.9589	5.13037	2.65431	NA	NA	Grassland	2010	7	Sun et al., 2017
6	S149	34.75	92.8833	17.8773	7.72695	NA	NA	Grassland	NA	NA	Wang et al., 2017
7	S150	36.12	100.45	2.7397	NA	NA	NA	Grassland	NA	NA	Chen et al., 2017a
7	S151	35.98	100.22	5.39	NA	NA	NA	Grassland	NA	NA	Chen et al., 2017a
7	S152	35.75	100.22	7.32	NA	NA	NA	Grassland	NA	NA	Chen et al., 2017a
7	S153	35.35	100.92	5.72102	NA	NA	NA	Grassland	NA	NA	Chen et al., 2017a
7	S154	34.85	100.82	12.5217	NA	NA	NA	Grassland	NA	NA	Chen et al., 2017a
7	S155	34.98	98.57	3.96	NA	NA	NA	Grassland	NA	NA	Chen et al., 2017a
7	S156	34.85	98.45	2.99665	NA	NA	NA	Grassland	NA	NA	Chen et al., 2017a
7	S157	33.1	96.73	8.37	NA	NA	NA	Grassland	NA	NA	Chen et al., 2017a
7	S158	33.02	96.92	6.39072	NA	NA	NA	Grassland	NA	NA	Chen et al., 2017a
7	S159	32.88	96.73	11.8	NA	NA	NA	Grassland	NA	NA	Chen et al., 2017a
7	S160	33.27	96.35	8.44	NA	NA	NA	Grassland	NA	NA	Chen et al., 2017a
7	S161	33.93	95.7	7.97	NA	NA	NA	Grassland	NA	NA	Chen et al., 2017a
7	S162	33.97	96.37	8.85695	NA	NA	NA	Grassland	NA	NA	Chen et al., 2017a
7	S163	34.1	96.2	8.98	NA	NA	NA	Grassland	NA	NA	Chen et al., 2017a
7	S164	34.87	98.25	2.76455	NA	NA	NA	Grassland	NA	NA	Chen et al., 2017a
7	S165	35.35	99.17	5.34	NA	NA	NA	Grassland	NA	NA	Chen et al., 2017a
7	S166	35.42	99.38	7.03122	NA	NA	NA	Grassland	NA	NA	Chen et al., 2017a
7	S167	35.43	99.47	5.51	NA	NA	NA	Grassland	NA	NA	Chen et al., 2017a
7	S168	36.85	101.02	7.04	NA	NA	NA	Grassland	NA	NA	Chen et al., 2017a
7	S169	36.97	100.92	8.35	NA	NA	NA	Grassland	NA	NA	Chen et al., 2017a
7	S170	37.13	99.57	5.13	NA	NA	NA	Grassland	NA	NA	Chen et al., 2017a
7	S171	36.93	98.9	5.63	NA	NA	NA	Grassland	NA	NA	Chen et al., 2017a
7	S172	37.27	98.38	6.49	NA	NA	NA	Grassland	NA	NA	Chen et al., 2017a
7	S173	35.78	94.33	1.74	NA	NA	NA	Grassland	NA	NA	Chen et al., 2017a
7	S174	35.7	94.27	6.34	NA	NA	NA	Grassland	NA	NA	Chen et al., 2017a
7	S175	35.5	93.85	0.98	NA	NA	NA	Grassland	NA	NA	Chen et al., 2017a
7	S176	35.32	93.32	2.08	NA	NA	NA	Grassland	NA	NA	Chen et al., 2017a
7	S177	34.93	92.93	1.85	NA	NA	NA	Grassland	NA	NA	Chen et al., 2017a
7	S178	34.37	92.62	2.42452	NA	NA	NA	Grassland	NA	NA	Chen et al., 2017a
7	S179	33.95	92.35	2.2	NA	NA	NA	Grassland	NA	NA	Chen et al., 2017a
7	S180	33.72	92.1	2.58	NA	NA	NA	Grassland	NA	NA	Chen et al., 2017a
7	S181	33.32	91.87	5.895	NA	NA	NA	Grassland	NA	NA	Chen et al., 2017a
7	S182	36.7	99.3	2.69	NA	NA	NA	Grassland	NA	NA	Chen et al., 2017a
8	S183	36.49	100.79	10.12	3.3	NA	NA	Grassland	2001-2004	7-8	Yang et al., 2008
8	S184	35.47	100.07	6.5569	2.03758	2.5784	NA	Grassland	2001-2004	7-8	Yang et al., 2008
8	S185	36.87	101.02	8.64	3.19	3.29	NA	Grassland	2001-2004	7-8	Yang et al., 2008
8	S186	36.98	100.92	10.45	3.14	2.16	NA	Grassland	2001-2004	7-8	Yang et al., 2008
8	S187	37.28	98.38	5.65	2.37	3.45	NA	Grassland	2001-2004	7-8	Yang et al., 2008
8	S188	36.95	98.93	7.28	4.2	5.75	NA	Grassland	2001-2004	7-8	Yang et al., 2008
8	S189	36.7	99.31	2.69	NA	NA	NA	Grassland	2001-2004	7-8	Yang et al., 2008
8	S190	37.14	99.58	7.28	2.91	3.45	NA	Grassland	2001-2004	7-8	Yang et al., 2008
8	S191	35.51	93.87	1	0.385	0.625	NA	Grassland	2001-2004	7-8	Yang et al., 2008
8	S192	35.51	93.87	1	0.385	0.625	NA	Grassland	2001-2004	7-8	Yang et al., 2008
8	S193	34.94	92.95	1.89	0.71	1.47	NA	Grassland	2001-2004	7-8	Yang et al., 2008
8	S194	34.38	92.62	1.4	0.66	1.28	NA	Grassland	2001-2004	7-8	Yang et al., 2008
8	S195	34.21	92.45	1.86	0.15	NA	NA	Grassland	2001-2004	7-8	Yang et al., 2008
8	S196	33.95	92.36	2.2	0.605	0.975	NA	Grassland	2001-2004	7-8	Yang et al., 2008
8	S197	33.75	92.09	2.7	0.69	0.96	NA	Grassland	2001-2004	7-8	Yang et al., 2008
8	S198	34.6	92.76	2.06	0.54	0.81	NA	Grassland	2001-2004	7-8	Yang et al., 2008
8	S199	36.32	100.89	7.785	0.445	3.16	NA	Grassland	2001-2004	7-8	Yang et al., 2008
8	S200	36.12	100.46	2.7397	1.24412	1.05073	NA	Grassland	2001-2004	7-8	Yang et al., 2008
8	S201	36.09	100.39	2.64991	1.04444	1.3214	NA	Grassland	2001-2004	7-8	Yang et al., 2008
8	S202	36	100.22	5.36955	2.04917	3.42089	NA	Grassland	2001-2004	7-8	Yang et al., 2008
8	S203	35.93	100.07	7.0552	2.31451	4.00435	NA	Grassland	2001-2004	7-8	Yang et al., 2008
8	S204	35.76	100.23	6.35614	2.03982	3.34309	NA	Grassland	2001-2004	7-8	Yang et al., 2008
8	S205	35.59	100.78	9.34562	2.99676	0.642571	NA	Grassland	2001-2004	7-8	Yang et al., 2008
8	S206	35.35	100.93	5.72102	2.25513	2.76397	NA	Grassland	2001-2004	7-8	Yang et al., 2008
8	S207	35.36	99.18	3.54353	0.999242	2.08943	NA	Grassland	2001-2004	7-8	Yang et al., 2008
8	S208	35.43	99.39	5.73245	3.89275	4.3437	NA	Grassland	2001-2004	7-8	Yang et al., 2008
8	S209	35.44	99.48	8.60566	2.15798	5.8582	NA	Grassland	2001-2004	7-8	Yang et al., 2008
8	S210	34.99	98.58	2.99065	1.05291	1.88848	NA	Grassland	2001-2004	7-8	Yang et al., 2008
8	S211	34.85	98.45	2.99665	0.933921	1.84288	NA	Grassland	2001-2004	7-8	Yang et al., 2008
8	S212	34.88	98.25	2.22455	0.803586	1.035	NA	Grassland	2001-2004	7-8	Yang et al., 2008
8	S213	34.9	98.21	2.21819	0.786614	0.727581	NA	Grassland	2001-2004	7-8	Yang et al., 2008
8	S214	34.93	98.14	2.9732	1.0335	0.533029	NA	Grassland	2001-2004	7-8	Yang et al., 2008
8	S215	35.01	98.07	1.92875	0.50602	3.79265	NA	Grassland	2001-2004	7-8	Yang et al., 2008
8	S216	34.14	95.8	3.28	1.45	3.06	NA	Grassland	2001-2004	7-8	Yang et al., 2008
8	S217	34.17	92.4	3.18	0.55	NA	NA	Grassland	2001-2004	7-8	Yang et al., 2008
8	S218	35.25	93.1	1.33	NA	NA	NA	Grassland	2001-2004	7-8	Yang et al., 2008
8	S219	35.36	93.37	2.03	0.32	0.58	NA	Grassland	2001-2004	7-8	Yang et al., 2008
8	S220	35.49	93.65	1.07	0.52	0.92	NA	Grassland	2001-2004	7-8	Yang et al., 2008
8	S221	35.75	94.3	0.39	NA	NA	NA	Grassland	2001-2004	7-8	Yang et al., 2008
8	S222	37.61	101.31	13.5381	NA	17.7856	NA	Grassland	2001-2004	7-8	Yang et al., 2008
8	S223	37.61	101.24	7.78	1.77	0.51	NA	Grassland	2001-2004	7-8	Yang et al., 2008
8	S224	37.64	101.31	18.6	7.23	5.62	NA	Grassland	2001-2004	7-8	Yang et al., 2008
8	S225	37.02	101.03	13.64	6.38	10.44	NA	Grassland	2001-2004	7-8	Yang et al., 2008
8	S226	37.42	100.11	9.64	2.21	0.51	NA	Grassland	2001-2004	7-8	Yang et al., 2008
8	S227	35.71	94.28	6.79	1.44	NA	NA	Grassland	2001-2004	7-8	Yang et al., 2008
8	S228	35.33	93.32	2.1	0.49	0.92	NA	Grassland	2001-2004	7-8	Yang et al., 2008
8	S229	33.95	92.36	2.2	0.605	0.975	NA	Grassland	2001-2004	7-8	Yang et al., 2008
8	S230	33.32	91.87	5.895	0.105	NA	NA	Grassland	2001-2004	7-8	Yang et al., 2008
8	S231	34.79	92.9	5.65	1.76	0.91	NA	Grassland	2001-2004	7-8	Yang et al., 2008
8	S232	35.57	100.49	11.7767	4.3488	7.07531	NA	Grassland	2001-2004	7-8	Yang et al., 2008
8	S233	35.08	100.77	13.4792	5.93843	10.2348	NA	Grassland	2001-2004	7-8	Yang et al., 2008
8	S234	34.86	100.82	11.7467	4.27761	8.92945	NA	Grassland	2001-2004	7-8	Yang et al., 2008
8	S235	34.53	100.22	15.32	7.47	11.85	NA	Grassland	2001-2004	7-8	Yang et al., 2008
8	S236	33.82	97.14	9.40564	1.97829	2.14143	NA	Grassland	2001-2004	7-8	Yang et al., 2008
8	S237	33.76	97.02	9.98352	2.48328	1.6972	NA	Grassland	2001-2004	7-8	Yang et al., 2008
8	S238	33.81	96.73	8.16479	2.07885	2.08616	NA	Grassland	2001-2004	7-8	Yang et al., 2008
8	S239	33.97	96.37	8.85695	2.24558	0.993887	NA	Grassland	2001-2004	7-8	Yang et al., 2008
8	S240	34.1	96.2	8.98	1.37	NA	NA	Grassland	2001-2004	7-8	Yang et al., 2008
8	S241	33.95	95.7	9.05844	1.84787	0.58285	NA	Grassland	2001-2004	7-8	Yang et al., 2008
8	S242	33.73	95.87	6.92395	1.20419	1.46282	NA	Grassland	2001-2004	7-8	Yang et al., 2008
8	S243	33.28	96.36	6.16347	0.514111	0.754737	NA	Grassland	2001-2004	7-8	Yang et al., 2008
8	S244	33.21	96.57	8.01598	2.2221	2.93796	NA	Grassland	2001-2004	7-8	Yang et al., 2008
8	S245	33.02	96.91	6.39072	1.20435	0.792855	NA	Grassland	2001-2004	7-8	Yang et al., 2008
8	S246	32.81	97.16	9.25	NA	NA	NA	Grassland	2001-2004	7-8	Yang et al., 2008
8	S247	32.81	97.1	8.22631	1.82302	1.79141	NA	Grassland	2001-2004	7-8	Yang et al., 2008
8	S248	32.89	96.74	10.1703	1.21315	0.99914	NA	Grassland	2001-2004	7-8	Yang et al., 2008
8	S249	32.6	96.56	8.19974	1.71487	0.02315	NA	Grassland	2001-2004	7-8	Yang et al., 2008
8	S250	32.52	96.4	4.51	0.85	0.15	NA	Grassland	2001-2004	7-8	Yang et al., 2008
8	S251	32.2	96.4	12.123	3.68743	2.47754	NA	Grassland	2001-2004	7-8	Yang et al., 2008
8	S252	32	96.39	7.30577	1.18417	2.39552	NA	Grassland	2001-2004	7-8	Yang et al., 2008
8	S253	33.22	91.87	6.23	0.81	NA	NA	Grassland	2001-2004	7-8	Yang et al., 2008
9	S254	37.2333	100.033	6.09041	NA	NA	NA	Grassland	2011	7-8	Li et al., 2016
10	S255	34.8167	92.9167	4.16605	1.59806	NA	NA	Grassland	2013	7	Shang et al., 2015
10	S256	35.7167	95.3333	4.58688	1.86739	NA	NA	Grassland	2013	7	Shang et al., 2015
10	S257	34.8333	92.9333	1.92401	1.04023	NA	NA	Grassland	2013	7	Shang et al., 2015
10	S258	35.6333	94.0667	2.67921	1.26382	NA	NA	Grassland	2013	7	Shang et al., 2015
11	S259	34.7289	92.8928	6.35894	4.17826	NA	NA	Grassland	2012	8	Chen et al., 2017b
12	S260	34.7289	92.8959	6.35894	4.17826	NA	NA	Grassland	2015	8	Chen et al., 2017c
13	S261	34.8167	92.9333	10.92	NA	NA	NA	Grassland	2010	6	Peng et al., 2015
14	S262	36.37	101.48	13.4809	NA	NA	NA	Grassland	2006	7-8	Geng et al., 2017
14	S263	35.8	101.3	8.74031	NA	NA	NA	Grassland	2006	7-8	Geng et al., 2017
14	S264	35.78	101.17	4.69327	NA	NA	NA	Grassland	2006	7-8	Geng et al., 2017
14	S265	35.58	101.08	3.50427	NA	NA	NA	Grassland	2006	7-8	Geng et al., 2017
14	S266	35.63	101.09	6.71001	NA	NA	NA	Grassland	2006	7-8	Geng et al., 2017
14	S267	35.41	100.97	8.67179	NA	NA	NA	Grassland	2006	7-8	Geng et al., 2017
14	S268	34.24	100.25	17.1177	NA	NA	NA	Grassland	2006	7-8	Geng et al., 2017
14	S269	34.01	100.07	8.70871	NA	NA	NA	Grassland	2006	7-8	Geng et al., 2017
14	S270	33.93	99.87	28.7968	NA	NA	NA	Grassland	2006	7-8	Geng et al., 2017
14	S271	33.94	99.83	10.7428	NA	NA	NA	Grassland	2006	7-8	Geng et al., 2017
14	S272	33.8	99.8	12.3498	NA	NA	NA	Grassland	2006	7-8	Geng et al., 2017
14	S273	34.06	99.4	17.5795	NA	NA	NA	Grassland	2006	7-8	Geng et al., 2017
14	S274	34.92	98.21	12.8341	NA	NA	NA	Grassland	2006	7-8	Geng et al., 2017
14	S275	34.89	98.23	3.83921	NA	NA	NA	Grassland	2006	7-8	Geng et al., 2017
14	S276	34.57	98	9.55186	NA	NA	NA	Grassland	2006	7-8	Geng et al., 2017
14	S277	34.28	97.88	14.9782	NA	NA	NA	Grassland	2006	7-8	Geng et al., 2017
14	S278	33.32	96.28	6.55632	NA	NA	NA	Grassland	2006	7-8	Geng et al., 2017
14	S279	34.01	95.8	5.49044	NA	NA	NA	Grassland	2006	7-8	Geng et al., 2017
14	S280	34.15	95.8	5.49044	NA	NA	NA	Grassland	2006	7-8	Geng et al., 2017
14	S281	34.1	96.16	13.5674	NA	NA	NA	Grassland	2006	7-8	Geng et al., 2017
14	S282	34.06	97.6	10.6921	NA	NA	NA	Grassland	2006	7-8	Geng et al., 2017
14	S283	35.29	99.01	3.32034	NA	NA	NA	Grassland	2006	7-8	Geng et al., 2017
14	S284	35.65	99.63	3.29366	NA	NA	NA	Grassland	2006	7-8	Geng et al., 2017
14	S285	36.17	100.51	3.83466	NA	NA	NA	Grassland	2006	7-8	Geng et al., 2017
14	S286	36.36	100.74	5.25866	NA	NA	NA	Grassland	2006	7-8	Geng et al., 2017
14	S287	36.44	101.09	12.427	NA	NA	NA	Grassland	2006	7-8	Geng et al., 2017
14	S288	36.95	100.86	13.3532	NA	NA	NA	Grassland	2006	7-8	Geng et al., 2017
14	S289	37.26	99.98	7.95319	NA	NA	NA	Grassland	2006	7-8	Geng et al., 2017
14	S290	37.28	98.99	7.02377	NA	NA	NA	Grassland	2006	7-8	Geng et al., 2017
14	S291	35.74	94.25	2.38061	NA	NA	NA	Grassland	2006	7-8	Geng et al., 2017
14	S292	35.52	93.74	1.50515	NA	NA	NA	Grassland	2006	7-8	Geng et al., 2017
14	S293	35.17	93.04	1.45238	NA	NA	NA	Grassland	2006	7-8	Geng et al., 2017
14	S294	34.72	92.89	5.96418	NA	NA	NA	Grassland	2006	7-8	Geng et al., 2017
14	S295	33.99	92.35	4.02178	NA	NA	NA	Grassland	2006	7-8	Geng et al., 2017
14	S296	34.37	92.61	2.42452	NA	NA	NA	Grassland	2006	7-8	Geng et al., 2017
14	S297	36.78	99.67	9.2054	NA	NA	NA	Grassland	2006	7-8	Geng et al., 2017
15	S298	36.32	100.88	7.785	NA	NA	NA	Grassland	2011	7-8	Che et al., 2018
16	S299	36.3645	101.49	8.20166	2.44978	3.32548	3.0732	Grassland	2013-2015	7-8	Fang et al., 2017
16	S300	35.2533	100.58	10.6131	2.94712	3.99432	4.54574	Grassland	2013-2015	7-8	Fang et al., 2017
16	S301	35.7545	101.621	5.89237	1.87851	2.55293	2.07787	Grassland	2013-2015	7-8	Fang et al., 2017
16	S302	35.7261	101.651	10.5588	3.0024	4.07257	4.37081	Grassland	2013-2015	7-8	Fang et al., 2017
16	S303	35.7739	101.619	6.14919	2.15127	2.92024	2.91749	Grassland	2013-2015	7-8	Fang et al., 2017
16	S304	35.5865	100.784	9.34562	2.99676	0.642571	15.17	Grassland	2013-2015	7-8	Fang et al., 2017
16	S305	35.5553	100.626	10.5554	3.34234	4.53674	2.13976	Grassland	2013-2015	7-8	Fang et al., 2017
16	S306	35.5677	100.492	11.7767	4.3488	7.07531	4.3079	Grassland	2013-2015	7-8	Fang et al., 2017
16	S307	35.5233	100.906	6.48754	1.76779	2.40119	1.81138	Grassland	2013-2015	7-8	Fang et al., 2017
16	S308	35.5017	101.063	9.75241	3.01404	4.08771	4.46414	Grassland	2013-2015	7-8	Fang et al., 2017
16	S309	35.3515	100.929	5.72102	2.25513	2.76397	3.43138	Grassland	2013-2015	7-8	Fang et al., 2017
16	S310	35.2425	100.518	7.59506	2.71595	3.6884	2.99081	Grassland	2013-2015	7-8	Fang et al., 2017
16	S311	35.1939	100.558	5.27597	2.12673	2.88634	3.05937	Grassland	2013-2015	7-8	Fang et al., 2017
16	S312	35.0785	100.769	13.4792	5.93843	10.2348	0.594403	Grassland	2013-2015	7-8	Fang et al., 2017
16	S313	34.8568	100.823	13.2011	2.82318	8.92945	NA	Grassland	2013-2015	7-8	Fang et al., 2017
16	S314	35.2193	100.834	6.66008	1.58295	2.14796	2.28048	Grassland	2013-2015	7-8	Fang et al., 2017
16	S315	35.2994	101.121	4.54699	1.51315	2.05458	1.71622	Grassland	2013-2015	7-8	Fang et al., 2017
16	S316	34.7755	101.565	6.08196	1.54611	2.10152	2.34089	Grassland	2013-2015	7-8	Fang et al., 2017
16	S317	34.8177	101.54	7.6118	1.69015	2.2908	2.14564	Grassland	2013-2015	7-8	Fang et al., 2017
16	S318	34.9081	101.528	9.99894	3.238	4.39197	3.88115	Grassland	2013-2015	7-8	Fang et al., 2017
16	S319	34.6881	100.688	7.55129	2.64302	3.58239	3.38219	Grassland	2013-2015	7-8	Fang et al., 2017
16	S320	34.5363	99.9684	6.91469	2.0027	2.71662	2.12995	Grassland	2013-2015	7-8	Fang et al., 2017
16	S321	34.5158	100.081	11.4117	2.60468	3.53982	2.59853	Grassland	2013-2015	7-8	Fang et al., 2017
16	S322	34.5199	100.22	13.6414	4.37038	5.9322	4.48228	Grassland	2013-2015	7-8	Fang et al., 2017
16	S323	34.4081	100.341	6.6456	1.39773	1.89569	1.07527	Grassland	2013-2015	7-8	Fang et al., 2017
16	S324	34.4165	100.366	3.65151	0.746986	1.00949	0.710626	Grassland	2013-2015	7-8	Fang et al., 2017
16	S325	34.1974	100.212	7.77792	1.30465	1.76855	1.14661	Grassland	2013-2015	7-8	Fang et al., 2017
16	S326	34.0792	100.097	10.3896	3.18041	4.31723	3.02341	Grassland	2013-2015	7-8	Fang et al., 2017
16	S327	34.0175	100.08	5.33889	1.32962	1.80486	1.36952	Grassland	2013-2015	7-8	Fang et al., 2017
16	S328	33.9159	99.8126	4.79725	0.882248	1.45398	0.746611	Grassland	2013-2015	7-8	Fang et al., 2017
16	S329	33.8984	99.6002	10.2805	2.90742	3.9443	1.92559	Grassland	2013-2015	7-8	Fang et al., 2017
16	S330	34.0344	99.4083	15.8833	4.71703	6.40244	6.1854	Grassland	2013-2015	7-8	Fang et al., 2017
16	S331	34.1441	99.3018	24.9575	7.76197	15.5668	5.64723	Grassland	2013-2015	7-8	Fang et al., 2017
16	S332	34.5656	99.1432	52.3059	21.9075	16.9418	28.786	Grassland	2013-2015	7-8	Fang et al., 2017
16	S333	34.9299	98.14	2.9732	1.0335	0.533029	3.37999	Grassland	2013-2015	7-8	Fang et al., 2017
16	S334	35.01	98.0701	1.92875	0.50602	3.79265	NA	Grassland	2013-2015	7-8	Fang et al., 2017
16	S335	34.9014	98.2083	2.21819	0.786614	0.727581	1.63344	Grassland	2013-2015	7-8	Fang et al., 2017
16	S336	33.8199	97.14	9.40564	1.97829	2.14143	NA	Grassland	2013-2015	7-8	Fang et al., 2017
16	S337	33.3415	97.2073	8.62953	1.80496	2.44651	2.47413	Grassland	2013-2015	7-8	Fang et al., 2017
16	S338	32.8129	97.0973	8.22631	1.82302	1.79141	4.13967	Grassland	2013-2015	7-8	Fang et al., 2017
16	S339	32.89	96.74	10.1703	1.21315	0.99914	2.90347	Grassland	2013-2015	7-8	Fang et al., 2017
16	S340	32.6	96.56	8.19974	1.71487	0.02315	13.2192	Grassland	2013-2015	7-8	Fang et al., 2017
16	S341	32.2	96.4	12.123	3.68743	2.47754	11.8984	Grassland	2013-2015	7-8	Fang et al., 2017
16	S342	32.0034	96.3943	7.30577	1.18417	2.39552	NA	Grassland	2013-2015	7-8	Fang et al., 2017
16	S343	33.0236	96.9187	6.39072	1.20435	0.792855	3.59612	Grassland	2013-2015	7-8	Fang et al., 2017
16	S344	33.2047	96.5723	8.01598	2.2221	2.93796	NA	Grassland	2013-2015	7-8	Fang et al., 2017
16	S345	33.2797	96.3619	6.16347	0.514111	0.754737	NA	Grassland	2013-2015	7-8	Fang et al., 2017
16	S346	33.7333	95.8677	6.92395	1.20419	1.46282	NA	Grassland	2013-2015	7-8	Fang et al., 2017
16	S347	33.9467	95.7037	9.05844	1.84787	0.58285	8.81772	Grassland	2013-2015	7-8	Fang et al., 2017
16	S348	34.0386	95.8319	8.7307	2.33689	3.16709	3.11983	Grassland	2013-2015	7-8	Fang et al., 2017
16	S349	34.1301	95.8287	2.79669	0.870452	1.18362	0.420133	Grassland	2013-2015	7-8	Fang et al., 2017
16	S350	34.1523	95.9053	4.63652	1.22094	1.66043	1.34178	Grassland	2013-2015	7-8	Fang et al., 2017
16	S351	33.9707	96.371	8.85695	2.24558	0.993887	6.18728	Grassland	2013-2015	7-8	Fang et al., 2017
16	S352	33.805	96.7286	8.16479	2.07885	2.08616	1.13544	Grassland	2013-2015	7-8	Fang et al., 2017
16	S353	33.7572	97.0202	9.98352	2.48328	1.6972	2.2492	Grassland	2013-2015	7-8	Fang et al., 2017
16	S354	34.8752	98.252	2.46303	0.565102	1.035	0.99383	Grassland	2013-2015	7-8	Fang et al., 2017
16	S355	34.8515	98.4518	2.99665	0.933921	1.84288	NA	Grassland	2013-2015	7-8	Fang et al., 2017
16	S356	34.9858	98.583	2.99065	1.05291	1.88848	NA	Grassland	2013-2015	7-8	Fang et al., 2017
16	S357	35.1075	98.8319	3.87918	0.814002	1.82908	NA	Grassland	2013-2015	7-8	Fang et al., 2017
16	S358	35.3642	99.18	5.86684	1.6904	2.43235	8.96303	Grassland	2013-2015	7-8	Fang et al., 2017
16	S359	35.4257	99.3867	5.97349	3.65848	4.29595	12.0914	Grassland	2013-2015	7-8	Fang et al., 2017
16	S360	35.4414	99.4816	8.60566	2.15798	5.8582	4.4858	Grassland	2013-2015	7-8	Fang et al., 2017
16	S361	35.4739	100.067	6.5569	2.03758	2.5784	3.63897	Grassland	2013-2015	7-8	Fang et al., 2017
16	S362	35.7098	99.939	4.64773	1.25364	1.69944	1.40619	Grassland	2013-2015	7-8	Fang et al., 2017
16	S363	35.9327	100.07	7.0552	2.31451	4.00435	NA	Grassland	2013-2015	7-8	Fang et al., 2017
16	S364	35.9987	100.219	5.36955	2.04917	3.42089	NA	Grassland	2013-2015	7-8	Fang et al., 2017
16	S365	35.7623	100.225	6.35614	2.03982	3.34309	NA	Grassland	2013-2015	7-8	Fang et al., 2017
16	S366	36.0895	100.39	2.64991	1.04444	1.3214	1.65813	Grassland	2013-2015	7-8	Fang et al., 2017
16	S367	36.1212	100.456	2.7397	1.24412	1.05073	4.57873	Grassland	2013-2015	7-8	Fang et al., 2017
16	S368	36.9352	100.952	4.48083	1.11333	1.51458	1.24292	Grassland	2013-2015	7-8	Fang et al., 2017
16	S369	36.8878	101.058	6.22854	1.55341	2.10962	1.46482	Grassland	2013-2015	7-8	Fang et al., 2017
16	S370	37.0062	100.812	15.2868	5.00715	6.79097	7.17453	Grassland	2013-2015	7-8	Fang et al., 2017
16	S371	37.0824	100.683	14.8664	4.88205	6.62587	7.49545	Grassland	2013-2015	7-8	Fang et al., 2017
16	S372	37.2223	100.46	10.0775	3.33963	4.53311	3.54274	Grassland	2013-2015	7-8	Fang et al., 2017
16	S373	37.2808	100.243	8.0634	1.23984	0.36719	1.81895	Grassland	2013-2015	7-8	Fang et al., 2017
16	S374	37.7626	100.085	25.8765	9.35039	12.6862	10.0055	Grassland	2013-2015	7-8	Fang et al., 2017
16	S375	37.7554	100.108	6.55378	1.60698	2.17748	2.30215	Grassland	2013-2015	7-8	Fang et al., 2017
16	S376	37.3602	100.126	11.9619	4.04148	5.48817	5.2422	Grassland	2013-2015	7-8	Fang et al., 2017
16	S377	37.2664	99.861	7.02484	2.35388	3.19211	2.15972	Grassland	2013-2015	7-8	Fang et al., 2017
16	S378	37.1616	99.3221	8.8841	2.17193	2.94379	2.95464	Grassland	2013-2015	7-8	Fang et al., 2017
16	S379	37.2781	98.9891	7.02377	0.859634	2.17397	2.47572	Grassland	2013-2015	7-8	Fang et al., 2017
16	S380	37.0709	98.8737	9.95308	3.65991	4.96282	3.53425	Grassland	2013-2015	7-8	Fang et al., 2017
16	S381	37.0084	98.6934	6.47969	2.59173	3.51994	1.82631	Grassland	2013-2015	7-8	Fang et al., 2017
16	S382	36.8926	98.8976	14.0007	5.89181	7.99916	2.96288	Grassland	2013-2015	7-8	Fang et al., 2017
16	S383	36.4369	98.5913	2.11823	0.68748	0.938063	0.670631	Grassland	2013-2015	7-8	Fang et al., 2017
16	S384	36.4461	98.2406	4.28376	1.70137	2.30868	1.25941	Grassland	2013-2015	7-8	Fang et al., 2017
16	S385	36.1077	98.1662	7.52538	2.64073	3.58441	1.60037	Grassland	2013-2015	7-8	Fang et al., 2017
16	S386	33.8177	92.3186	2.77	0.840537	1.14377	NA	Grassland	2013-2015	7-8	Fang et al., 2017
16	S387	33.7366	92.1193	2.42623	0.643054	0.871458	0.252753	Grassland	2013-2015	7-8	Fang et al., 2017
16	S388	33.5083	91.9668	3.87175	1.49726	2.02956	1.1655	Grassland	2013-2015	7-8	Fang et al., 2017
16	S389	33.2586	91.8589	14.9043	6.62254	8.99211	NA	Grassland	2013-2015	7-8	Fang et al., 2017
16	S390	33.0198	91.9636	2.33233	0.63738	0.862054	0.674227	Grassland	2013-2015	7-8	Fang et al., 2017
17	S391	35.63	93.46	1.92857	NA	NA	NA	Grassland	2008	6-8	Yang et al., 2013
17	S392	35.52	93.78	1.60521	NA	NA	NA	Grassland	2008	6-8	Yang et al., 2013
17	S393	35.19	93.07	1.65341	NA	NA	NA	Grassland	2008	6-8	Yang et al., 2013
17	S394	34.39	92.66	1.53221	NA	NA	NA	Grassland	2008	6-8	Yang et al., 2013
17	S395	34.34	93.92	3.26871	NA	NA	NA	Grassland	2008	6-8	Yang et al., 2013
17	S396	34.67	92.9	3.58004	NA	NA	NA	Grassland	2008	6-8	Yang et al., 2013
18	S397	37.3167	100.117	8.8776	5.18912	NA	NA	Grassland	2014-2015	8-10	Liu et al., 2018
19	S398	35.712	94.008	2.46386	NA	NA	NA	Grassland	2014	7	Wu et al., 2017b
19	S399	34.823	92.922	4.16605	NA	NA	NA	Grassland	2014	7	Wu et al., 2017b
19	S400	34.471	92.727	2.00224	NA	NA	NA	Grassland	2014	7	Wu et al., 2017b
19	S401	34.729	92.895	6.35894	NA	NA	NA	Grassland	2014	7	Wu et al., 2017b
19	S402	34.823	92.922	4.16605	NA	NA	NA	Grassland	2014	7	Wu et al., 2017b
20	S403	37.6167	101.2	8.8789	2.82331	NA	NA	Grassland	2015	7-8	Luo et al., 2019
21	S404	34.85	92.9333	3.97033	1.27031	NA	NA	Grassland	2011	NA	Ding et al., 2019
22	S405	35.4846	99.5089	12.84	9.58948	19.1616	25.2498	Grassland	2009	9	Zhao et al., 2018
22	S406	35.4847	99.5058	13.1979	7.16444	14.3924	22.2583	Grassland	2009	9	Zhao et al., 2018
22	S407	35.4869	99.4972	11.9869	5.14358	11.1122	11.0253	Grassland	2009	9	Zhao et al., 2018
22	S408	35.4914	99.4983	11.5295	2.87478	6.5013	4.23104	Grassland	2009	9	Zhao et al., 2018
22	S409	35.4582	99.4878	9.18479	4.40562	7.4641	8.01326	Grassland	2009	9	Zhao et al., 2018
22	S410	35.4742	99.4939	9.08127	6.98292	11.734	14.1479	Grassland	2009	9	Zhao et al., 2018
22	S411	35.4572	99.4903	9.18479	4.40562	7.4641	8.01326	Grassland	2009	9	Zhao et al., 2018
22	S412	35.5378	99.51	9.51693	5.60661	7.22591	10.5088	Grassland	2009	9	Zhao et al., 2018
22	S413	35.53	99.5064	7.6389	5.57484	8.69583	7.60207	Grassland	2009	9	Zhao et al., 2018
22	S414	35.4111	99.4658	10.9934	5.0995	5.94647	3.86915	Grassland	2009	9	Zhao et al., 2018
22	S415	35.655	99.5428	10.5019	7.32613	13.5241	39.7489	Grassland	2009	9	Zhao et al., 2018
22	S416	35.6534	99.5308	14.0895	4.3739	3.22575	8.34613	Grassland	2009	9	Zhao et al., 2018
22	S417	35.6036	99.535	11.142	5.257	10.2652	4.73433	Grassland	2009	9	Zhao et al., 2018
22	S418	35.606	99.555	12.3477	5.19817	8.69227	4.61007	Grassland	2009	9	Zhao et al., 2018
22	S419	35.6366	99.5487	6.63968	7.87186	10.5038	14.1464	Grassland	2009	9	Zhao et al., 2018
22	S420	35.2655	99.2338	3.80596	7.55718	9.29531	26.3798	Grassland	2009	9	Zhao et al., 2018
22	S421	35.3967	99.4392	4.69726	5.05445	5.33113	10.689	Grassland	2009	9	Zhao et al., 2018
22	S422	35.4044	99.511	12.5825	10.7957	15.153	23.3786	Grassland	2009	9	Zhao et al., 2018
22	S423	35.4083	99.5145	11.5907	10.564	14.1827	25.5724	Grassland	2009	9	Zhao et al., 2018
22	S424	35.611	99.4543	11.3904	5.04272	11.7155	8.23163	Grassland	2009	9	Zhao et al., 2018
22	S425	35.4482	99.3591	5.94598	7.41221	11.0036	17.7067	Grassland	2009	9	Zhao et al., 2018
22	S426	35.5323	99.3083	6.85586	2.38544	3.1717	1.57113	Grassland	2009	9	Zhao et al., 2018
22	S427	35.405	99.1731	7.11979	2.1849	2.16802	1.23166	Grassland	2009	9	Zhao et al., 2018
22	S428	35.3656	99.2544	6.36223	3.29031	1.9762	7.3183	Grassland	2009	9	Zhao et al., 2018
22	S429	35.3264	99.2783	11.0484	5.11193	11.2272	8.19013	Grassland	2009	9	Zhao et al., 2018
22	S430	35.3861	99.2975	7.54093	3.13506	2.45131	4.41584	Grassland	2009	9	Zhao et al., 2018
22	S431	35.3819	99.295	7.37496	3.18325	2.31	4.67493	Grassland	2009	9	Zhao et al., 2018
22	S432	35.4219	99.3722	7.18382	7.74991	12.322	24.0496	Grassland	2009	9	Zhao et al., 2018
22	S433	35.4325	99.3847	5.73245	3.89275	4.3437	12.0504	Grassland	2009	9	Zhao et al., 2018
22	S434	35.4083	99.3539	7.03254	3.47508	5.2339	8.27002	Grassland	2009	9	Zhao et al., 2018
22	S435	35.4108	99.3469	7.03254	3.47508	5.2339	8.27002	Grassland	2009	9	Zhao et al., 2018
22	S436	35.4	99.3264	5.9744	3.59466	3.18455	6.7097	Grassland	2009	9	Zhao et al., 2018
22	S437	35.4658	99.425	5.68134	2.46057	3.49901	4.95816	Grassland	2009	9	Zhao et al., 2018
22	S438	35.4683	99.4094	14.2584	7.18893	10.9168	4.9659	Grassland	2009	9	Zhao et al., 2018
22	S439	35.4333	99.3717	5.66715	4.00581	NA	NA	Grassland	2009	9	Zhao et al., 2018
22	S440	35.6375	99.5542	6.63968	7.87186	10.5038	14.1464	Grassland	2009	9	Zhao et al., 2018
22	S441	35.4128	99.465	10.9934	5.0995	5.94647	3.86915	Grassland	2009	9	Zhao et al., 2018
22	S442	34.3662	95.7005	7.52	1.96	0.68	1.19	Grassland	2009	9	Zhao et al., 2018
22	S443	34.4586	95.6044	10.03	4.79	7.39	9.59	Grassland	2009	9	Zhao et al., 2018
22	S444	34.1016	96.2025	8.98	1.37	NA	NA	Grassland	2009	9	Zhao et al., 2018
22	S445	33.9634	96.5759	9.545	2.905	2.2	NA	Grassland	2009	9	Zhao et al., 2018
22	S446	33.9659	96.556	11.08	4.98	2.87	NA	Grassland	2009	9	Zhao et al., 2018
22	S447	33.9353	96.5512	12.06	2.69	0.82	NA	Grassland	2009	9	Zhao et al., 2018
22	S448	33.937	96.565	12.5	4.14	3.29	2	Grassland	2009	9	Zhao et al., 2018
22	S449	33.7752	96.9776	8.92	2.51	2.85	0.11	Grassland	2009	9	Zhao et al., 2018
22	S450	33.7716	97.1571	9.73	0.19	0.46	0.93	Grassland	2009	9	Zhao et al., 2018
22	S451	32.8178	94.3965	14.874	7.358	6.1	4.724	Grassland	2009	9	Zhao et al., 2018
22	S452	32.8191	94.3961	14.874	7.358	6.1	4.724	Grassland	2009	9	Zhao et al., 2018
22	S453	35.4194	99.3711	7.20799	8.8614	15.1125	25.2293	Grassland	2009	9	Zhao et al., 2018
22	S454	34.1594	95.9719	16.17	9.32	16.22	NA	Grassland	2009	9	Zhao et al., 2018
22	S455	34.0295	96.321	14.55	0.06	NA	NA	Grassland	2009	9	Zhao et al., 2018
22	S456	33.9656	96.5818	9.545	2.905	2.2	NA	Grassland	2009	9	Zhao et al., 2018
22	S457	35.1791	93.9521	3.95667	0.7	1.1	0.54	Grassland	2009	9	Zhao et al., 2018
22	S458	35.1743	93.9471	3.95667	0.7	1.1	0.54	Grassland	2009	9	Zhao et al., 2018
22	S459	35.0799	94.0399	8.105	NA	NA	NA	Grassland	2009	9	Zhao et al., 2018
22	S460	35.0706	94.1804	5.43	2.11	2.85	0.56	Grassland	2009	9	Zhao et al., 2018
22	S461	35.0145	94.4296	3.97	0.92	0.04	NA	Grassland	2009	9	Zhao et al., 2018
22	S462	34.9823	94.5766	3.33	0.52	1.29	NA	Grassland	2009	9	Zhao et al., 2018
22	S463	34.6818	95.1872	6.79	2.85333	4.30667	1.83333	Grassland	2009	9	Zhao et al., 2018
22	S464	34.6823	95.1878	6.79	2.85333	4.30667	1.83333	Grassland	2009	9	Zhao et al., 2018
22	S465	34.1522	95.9508	6.69	2.25	NA	NA	Grassland	2009	9	Zhao et al., 2018
22	S466	34.1354	96.0134	4.02	0.25	0.33	0.2	Grassland	2009	9	Zhao et al., 2018
22	S467	34.0956	96.148	7.33	2.26	0.46	0.09	Grassland	2009	9	Zhao et al., 2018
22	S468	33.7622	96.9882	4.22	0.25	NA	NA	Grassland	2009	9	Zhao et al., 2018
22	S469	35.4393	99.4355	6.72825	4.94339	5.8472	95.4078	Grassland	2009	9	Zhao et al., 2018
22	S470	35.4291	99.4391	8.88394	5.86181	8.66187	34.1564	Grassland	2009	9	Zhao et al., 2018
22	S471	35.4814	99.4903	10.576	4.3902	7.973	6.50097	Grassland	2009	9	Zhao et al., 2018
22	S472	35.3936	99.1714	7.53793	2.20045	NA	NA	Grassland	2009	9	Zhao et al., 2018
22	S473	35.4	99.1769	6.97816	2.0323	2.84323	0.393988	Grassland	2009	9	Zhao et al., 2018
22	S474	35.3461	99.2694	10.8516	6.57479	7.59857	6.83494	Grassland	2009	9	Zhao et al., 2018
22	S475	35.3456	99.2753	10.2278	6.04019	7.21807	8.37381	Grassland	2009	9	Zhao et al., 2018
22	S476	35.3414	99.2769	10.3336	6.23323	7.45499	7.83805	Grassland	2009	9	Zhao et al., 2018
22	S477	35.3811	99.2917	7.37496	3.18325	2.31	4.67493	Grassland	2009	9	Zhao et al., 2018
22	S478	35.4094	99.3506	7.03254	3.47508	5.2339	8.27002	Grassland	2009	9	Zhao et al., 2018
22	S479	35.4103	99.3481	7.03254	3.47508	5.2339	8.27002	Grassland	2009	9	Zhao et al., 2018
22	S480	35.4028	99.3342	5.9744	3.59466	3.18455	6.7097	Grassland	2009	9	Zhao et al., 2018
22	S481	35.4372	99.3667	5.25754	4.02026	6.53707	5.61678	Grassland	2009	9	Zhao et al., 2018
22	S482	35.4858	99.4992	11.8204	5.72403	11.9521	14.3532	Grassland	2009	9	Zhao et al., 2018
22	S483	35.3628	99.1717	5.70583	1.85298	2.6839	8.70991	Grassland	2009	9	Zhao et al., 2018
22	S484	35.3728	99.1728	7.44905	3.8826	4.68828	9.02851	Grassland	2009	9	Zhao et al., 2018
22	S485	35.3661	99.1703	6.11649	2.57189	4.1389	8.00063	Grassland	2009	9	Zhao et al., 2018
22	S486	35.2869	99.527	5.02152	5.32283	8.62112	15.8296	Grassland	2009	9	Zhao et al., 2018
22	S487	35.2998	99.5077	2.38741	2.51016	4.49403	9.69215	Grassland	2009	9	Zhao et al., 2018
22	S488	35.3161	99.4879	8.86272	5.63214	12.2238	8.14273	Grassland	2009	9	Zhao et al., 2018
22	S489	35.3604	99.454	5.61709	5.1345	9.48448	9.352	Grassland	2009	9	Zhao et al., 2018
22	S490	35.3575	99.1453	4.70023	1.08176	NA	NA	Grassland	2009	9	Zhao et al., 2018
22	S491	35.3361	99.2628	7.45053	1.31715	1.25708	1.32501	Grassland	2009	9	Zhao et al., 2018
22	S492	35.3697	99.2803	7.12305	2.42156	3.41475	4.24649	Grassland	2009	9	Zhao et al., 2018
22	S493	35.4247	99.3822	6.09625	4.00374	5.23662	12.0239	Grassland	2009	9	Zhao et al., 2018
22	S494	35.1751	93.9539	3.95667	0.7	1.1	0.54	Grassland	2009	9	Zhao et al., 2018
22	S495	35.4328	93.9074	1.49	0.65	0.49	NA	Grassland	2009	9	Zhao et al., 2018
22	S496	35.349	93.8983	1.47	0.39	0.71	1.1	Grassland	2009	9	Zhao et al., 2018
22	S497	35.2972	93.8922	0.71	0.5	0.8	1.34	Grassland	2009	9	Zhao et al., 2018
22	S498	35.2368	93.9103	1.21	0.52	1.62	4.54	Grassland	2009	9	Zhao et al., 2018
22	S499	35.0061	94.5122	3.39	1.65	1.92	0.52	Grassland	2009	9	Zhao et al., 2018
22	S500	34.8234	94.9937	4.65	2.42	2.85	3.04	Grassland	2009	9	Zhao et al., 2018
22	S501	34.762	95.0587	2.93	2.49	3.57	0.77	Grassland	2009	9	Zhao et al., 2018
22	S502	34.6447	95.2428	2.7	1.33	0.15	0.2	Grassland	2009	9	Zhao et al., 2018
22	S503	34.6111	95.3236	2.87	1.9	2.39	1.07	Grassland	2009	9	Zhao et al., 2018
22	S504	34.5748	95.3369	3.45	3.11	3.34	3.28	Grassland	2009	9	Zhao et al., 2018
22	S505	34.3878	95.6117	4.52	0.82	1.75	0.3	Grassland	2009	9	Zhao et al., 2018
22	S506	34.5375	95.3803	7.36	0.29	0.73	0.3	Grassland	2009	9	Zhao et al., 2018
22	S507	35.0709	94.1644	1.85	0.64	1.6	NA	Grassland	2009	9	Zhao et al., 2018
22	S508	35.0312	94.3542	4.84	2.09	1.26	0.87	Grassland	2009	9	Zhao et al., 2018
22	S509	34.734	95.123	3.69	1.44	1.53	2.13	Grassland	2009	9	Zhao et al., 2018
22	S510	34.6796	95.1864	6.79	2.85333	4.30667	1.83333	Grassland	2009	9	Zhao et al., 2018
22	S511	34.6051	95.242	2.89	1.54	2.71	1.31	Grassland	2009	9	Zhao et al., 2018
22	S512	34.5475	95.5163	2.83	1.95	3.37	6.59	Grassland	2009	9	Zhao et al., 2018
22	S513	35.3572	99.1547	4.70023	1.08176	3.37719	NA	Grassland	2009	9	Zhao et al., 2018
22	S514	35.3775	99.2781	7.05245	2.18771	3.04265	4.92305	Grassland	2009	9	Zhao et al., 2018
22	S515	35.4392	99.2794	9.14787	0.924164	5.355	11.1774	Grassland	2009	9	Zhao et al., 2018
22	S516	35.5186	99.3285	9.32469	1.13575	5.77987	3.51206	Grassland	2009	9	Zhao et al., 2018
22	S517	35.5389	99.3367	7.29259	4.37207	5.85892	9.21946	Grassland	2009	9	Zhao et al., 2018
22	S518	35.4658	99.4961	9.58483	7.37966	12.345	22.41	Grassland	2009	9	Zhao et al., 2018
22	S519	35.4978	99.5094	12.198	12.2181	21.6756	47.5905	Grassland	2009	9	Zhao et al., 2018
22	S520	35.5242	99.5078	4.49586	5.60383	10.4787	12.4075	Grassland	2009	9	Zhao et al., 2018
22	S521	35.399	99.5644	14.4781	18.5909	34.7025	110.717	Grassland	2009	9	Zhao et al., 2018
22	S522	35.5884	99.4229	14.3552	13.1697	16.4658	49.0293	Grassland	2009	9	Zhao et al., 2018
22	S523	35.0813	94.0404	8.105	5.365	5.52	NA	Grassland	2009	9	Zhao et al., 2018
22	S524	34.4965	95.5594	15.83	4.74	3.35	NA	Grassland	2009	9	Zhao et al., 2018
22	S525	33.9664	96.5967	25.12	12.1	12.48	0.46	Grassland	2009	9	Zhao et al., 2018
22	S526	33.7315	97.1503	29.865	22.86	32.01	15.505	Grassland	2009	9	Zhao et al., 2018
22	S527	32.8199	94.3963	14.874	7.358	6.1	4.724	Grassland	2009	9	Zhao et al., 2018
22	S528	32.8211	94.3965	14.874	7.358	6.1	4.724	Grassland	2009	9	Zhao et al., 2018
22	S529	32.8165	94.3962	14.874	7.358	6.1	4.724	Grassland	2009	9	Zhao et al., 2018
22	S530	33.7307	97.1499	29.865	22.86	32.01	15.505	Grassland	2009	9	Zhao et al., 2018
22	S531	34.1538	95.9826	17.09	14.96	36.15	28.92	Grassland	2009	9	Zhao et al., 2018
22	S532	33.7686	96.9628	21.2	13.26	29.13	21.07	Grassland	2009	9	Zhao et al., 2018
22	S533	34.9674	94.6035	14.15	6.07	2.15	0.19	Grassland	2009	9	Zhao et al., 2018
22	S534	34.9033	94.7904	14.6	7.51	12.885	8.675	Grassland	2009	9	Zhao et al., 2018
22	S535	34.9018	94.7893	14.6	7.51	12.885	8.675	Grassland	2009	9	Zhao et al., 2018
23	S564	35.47	99.5	10.1452	9.06031	15.4571	NA	Grassland	2009	9-10	Tian et al., 2017
23	S565	35.5	99.51	12.198	12.2181	21.6756	NA	Grassland	2009	9-10	Tian et al., 2017
23	S566	35.4	99.56	14.4781	18.5909	34.7025	NA	Grassland	2009	9-10	Tian et al., 2017
23	S567	35.59	99.42	14.3552	13.1697	16.4658	NA	Grassland	2009	9-10	Tian et al., 2017
23	S568	35.42	99.37	7.20799	8.8614	15.1125	NA	Grassland	2009	9-10	Tian et al., 2017
23	S569	35.4	99.51	12.7362	20.3265	29.0105	NA	Grassland	2009	9-10	Tian et al., 2017
23	S570	35.48	99.51	13.6941	10.4313	21.8579	NA	Grassland	2009	9-10	Tian et al., 2017
23	S571	35.48	99.51	13.6941	10.4313	21.8579	NA	Grassland	2009	9-10	Tian et al., 2017
23	S572	35.27	99.23	3.80596	7.55718	9.29531	NA	Grassland	2009	9-10	Tian et al., 2017
23	S573	35.52	99.51	3.56238	3.67738	8.51701	NA	Grassland	2009	9-10	Tian et al., 2017
23	S574	35.33	99.28	11.0484	5.11193	11.2272	NA	Grassland	2009	9-10	Tian et al., 2017
23	S575	35.49	99.5	13.0005	5.41784	12.352	NA	Grassland	2009	9-10	Tian et al., 2017
23	S576	35.48	99.49	7.33096	4.2281	7.38008	NA	Grassland	2009	9-10	Tian et al., 2017
23	S577	35.54	99.51	13.6045	3.68295	2.01144	NA	Grassland	2009	9-10	Tian et al., 2017
23	S578	35.66	99.54	10.5019	7.32613	13.5241	NA	Grassland	2009	9-10	Tian et al., 2017
23	S579	35.4	99.44	4.69726	5.05445	5.33113	NA	Grassland	2009	9-10	Tian et al., 2017
23	S580	35.45	99.36	5.94598	7.41221	11.0036	NA	Grassland	2009	9-10	Tian et al., 2017
23	S581	35.35	99.27	12.3797	6.30654	5.8868	NA	Grassland	2009	9-10	Tian et al., 2017
23	S582	35.35	99.28	10.0525	6.28003	7.45186	NA	Grassland	2009	9-10	Tian et al., 2017
23	S583	35.39	99.3	8.79301	3.09371	3.01563	NA	Grassland	2009	9-10	Tian et al., 2017
23	S584	35.42	99.37	7.20799	8.8614	15.1125	NA	Grassland	2009	9-10	Tian et al., 2017
23	S585	35.43	99.38	6.65138	3.67231	4.73188	NA	Grassland	2009	9-10	Tian et al., 2017
23	S586	35.41	99.35	7.03254	3.47508	5.2339	NA	Grassland	2009	9-10	Tian et al., 2017
23	S587	35.41	99.35	7.03254	3.47508	5.2339	NA	Grassland	2009	9-10	Tian et al., 2017
23	S588	35.47	99.41	14.2584	7.18893	10.9168	NA	Grassland	2009	9-10	Tian et al., 2017
23	S589	35.43	99.37	6.25096	4.50624	7.73222	NA	Grassland	2009	9-10	Tian et al., 2017
23	S590	35.64	99.55	6.63968	7.87186	10.5038	NA	Grassland	2009	9-10	Tian et al., 2017
23	S591	35.41	99.47	10.9934	5.0995	5.94647	NA	Grassland	2009	9-10	Tian et al., 2017
23	S592	35.49	99.5	13.0005	5.41784	12.352	NA	Grassland	2009	9-10	Tian et al., 2017
23	S593	35.46	99.49	10.1155	6.78949	11.1719	NA	Grassland	2009	9-10	Tian et al., 2017
23	S594	35.47	99.49	10.1452	9.06031	15.4571	NA	Grassland	2009	9-10	Tian et al., 2017
23	S595	35.46	99.49	10.1155	6.78949	11.1719	NA	Grassland	2009	9-10	Tian et al., 2017
23	S596	35.53	99.51	7.6389	5.57484	8.69583	NA	Grassland	2009	9-10	Tian et al., 2017
23	S597	35.41	99.47	10.9934	5.0995	5.94647	NA	Grassland	2009	9-10	Tian et al., 2017
23	S598	35.65	99.53	14.0895	4.3739	3.22575	NA	Grassland	2009	9-10	Tian et al., 2017
23	S599	35.6	99.53	11.142	5.257	10.2652	NA	Grassland	2009	9-10	Tian et al., 2017
23	S600	35.61	99.55	12.3477	5.19817	8.69227	NA	Grassland	2009	9-10	Tian et al., 2017
23	S601	35.64	99.55	6.63968	7.87186	10.5038	NA	Grassland	2009	9-10	Tian et al., 2017
23	S602	35.41	99.51	11.5907	10.564	14.1827	NA	Grassland	2009	9-10	Tian et al., 2017
23	S603	35.61	99.45	11.3904	5.04272	11.7155	NA	Grassland	2009	9-10	Tian et al., 2017
23	S604	35.38	99.3	7.37496	3.18325	2.31	NA	Grassland	2009	9-10	Tian et al., 2017
23	S605	35.36	99.17	5.83864	1.77446	2.6036	NA	Grassland	2009	9-10	Tian et al., 2017
23	S606	35.37	99.17	6.98919	2.82558	4.71805	NA	Grassland	2009	9-10	Tian et al., 2017
23	S607	35.3	99.51	2.38741	2.51016	4.49403	NA	Grassland	2009	9-10	Tian et al., 2017
23	S608	35.32	99.49	8.86272	5.63214	12.2238	NA	Grassland	2009	9-10	Tian et al., 2017
23	S609	35.36	99.45	5.61709	5.1345	9.48448	NA	Grassland	2009	9-10	Tian et al., 2017
23	S610	35.37	99.17	6.98919	2.82558	4.71805	NA	Grassland	2009	9-10	Tian et al., 2017
23	S611	35.29	99.53	5.02152	5.32283	8.62112	NA	Grassland	2009	9-10	Tian et al., 2017
23	S612	35.42	99.38	7.03122	7.55759	11.9849	NA	Grassland	2009	9-10	Tian et al., 2017
23	S613	35.44	99.44	6.72825	4.94339	5.8472	NA	Grassland	2009	9-10	Tian et al., 2017
23	S614	35.43	99.44	8.88394	5.86181	8.66187	NA	Grassland	2009	9-10	Tian et al., 2017
23	S615	35.38	99.28	7.5553	1.4536	1.86651	NA	Grassland	2009	9-10	Tian et al., 2017
23	S616	35.44	99.28	9.14787	0.924164	5.355	NA	Grassland	2009	9-10	Tian et al., 2017
23	S617	35.34	99.26	7.45053	1.31715	1.25708	NA	Grassland	2009	9-10	Tian et al., 2017
23	S618	35.37	99.28	7.12305	2.42156	3.41475	NA	Grassland	2009	9-10	Tian et al., 2017
23	S619	35.52	99.33	9.32469	1.13575	5.77987	NA	Grassland	2009	9-10	Tian et al., 2017
23	S620	35.54	99.34	7.29259	4.37207	5.85892	NA	Grassland	2009	9-10	Tian et al., 2017
23	S621	35.53	99.31	6.85586	2.38544	3.1717	NA	Grassland	2009	9-10	Tian et al., 2017
23	S622	35.4	99.18	7.11979	2.1849	2.16802	NA	Grassland	2009	9-10	Tian et al., 2017
23	S623	35.37	99.25	6.36223	3.29031	1.9762	NA	Grassland	2009	9-10	Tian et al., 2017
23	S624	35.34	99.28	9.19105	6.6884	8.26186	NA	Grassland	2009	9-10	Tian et al., 2017
23	S625	35.38	99.29	7.2999	2.94271	2.18468	NA	Grassland	2009	9-10	Tian et al., 2017
23	S626	35.41	99.35	7.03254	3.47508	5.2339	NA	Grassland	2009	9-10	Tian et al., 2017
23	S627	35.41	99.35	7.03254	3.47508	5.2339	NA	Grassland	2009	9-10	Tian et al., 2017
23	S628	35.44	99.37	4.86418	4.11075	6.69367	NA	Grassland	2009	9-10	Tian et al., 2017
23	S629	35.4	99.33	5.9744	3.59466	3.18455	NA	Grassland	2009	9-10	Tian et al., 2017
23	S630	35.4	99.33	5.9744	3.59466	3.18455	NA	Grassland	2009	9-10	Tian et al., 2017
23	S631	35.47	99.43	5.68134	2.46057	3.49901	NA	Grassland	2009	9-10	Tian et al., 2017
24	S536	32.8875	96.7754	12.8804	NA	NA	NA	Grassland	2000s	8	Wang et al., 2006
24	S537	37.956	96.5909	13.1601	NA	NA	NA	Grassland	2000s	8	Wang et al., 2006
24	S538	33.4345	97.2883	10.0779	NA	NA	NA	Grassland	2000s	8	Wang et al., 2006
24	S539	33.4345	97.2883	10.0779	NA	NA	NA	Grassland	2000s	8	Wang et al., 2006
24	S540	34.9152	98.2087	12.8341	NA	NA	NA	Grassland	2000s	8	Wang et al., 2006
24	S541	34.9046	97.5313	11.5446	NA	NA	NA	Grassland	2000s	8	Wang et al., 2006
24	S542	34.1272	97.6581	11.0851	NA	NA	NA	Grassland	2000s	8	Wang et al., 2006
25	S543	35.1833	102.133	12.5498	6.09859	NA	NA	Grassland	2010s	10	Gu et al., 2012
25	S544	34.2167	101.717	3.49334	8.85285	NA	NA	Grassland	2010s	10	Gu et al., 2012
26	S545	35.3606	99.1956	5.29196	NA	NA	NA	Grassland	2010-2011	7-8	Wu et al., 2013
26	S546	34.4669	100.219	7.38922	NA	NA	NA	Grassland	2010-2011	7-8	Wu et al., 2013
26	S547	34.4589	100.21	8.74582	NA	NA	NA	Grassland	2010-2011	7-8	Wu et al., 2013
26	S548	34.475	100.212	6.031	NA	NA	NA	Grassland	2010-2011	7-8	Wu et al., 2013
26	S549	33.3047	97.4503	7.83957	NA	NA	NA	Grassland	2010-2011	7-8	Wu et al., 2013
26	S550	33.2942	100.698	8.9016	NA	NA	NA	Grassland	2010-2011	7-8	Wu et al., 2013
26	S551	34.4694	100.218	7.31442	NA	NA	NA	Grassland	2010-2011	7-8	Wu et al., 2013
26	S552	35.2733	100.851	10.5374	NA	NA	NA	Grassland	2010-2011	7-8	Wu et al., 2013
26	S553	34.2169	99.2186	9.94621	NA	NA	NA	Grassland	2010-2011	7-8	Wu et al., 2013
26	S554	34.8028	100.376	5.5191	NA	NA	NA	Grassland	2010-2011	7-8	Wu et al., 2013
26	S555	33.8231	95.7078	8.05674	NA	NA	NA	Grassland	2010-2011	7-8	Wu et al., 2013
26	S556	33.4183	100.128	7.47476	NA	NA	NA	Grassland	2010-2011	7-8	Wu et al., 2013
26	S557	34.81	100.373	5.83166	NA	NA	NA	Grassland	2010-2011	7-8	Wu et al., 2013
26	S558	34.8006	100.376	5.03705	NA	NA	NA	Grassland	2010-2011	7-8	Wu et al., 2013
26	S559	34.6433	99.2192	6.07653	NA	NA	NA	Grassland	2010-2011	7-8	Wu et al., 2013
26	S560	33.1014	96.8269	5.56221	NA	NA	NA	Grassland	2010-2011	7-8	Wu et al., 2013
26	S561	34.4697	100.218	7.31442	NA	NA	NA	Grassland	2010-2011	7-8	Wu et al., 2013
26	S562	34.4706	100.218	7.31442	NA	NA	NA	Grassland	2010-2011	7-8	Wu et al., 2013
26	S563	34.4669	100.215	7.28958	NA	NA	NA	Grassland	2010-2011	7-8	Wu et al., 2013
27	S632	36.2124	100.537	1.26908	0.531507	0.997053	NA	Grassland	NA	NA	Li et al., 2012
27	S633	36.2105	100.538	1.26908	0.531507	0.997053	NA	Grassland	NA	NA	Li et al., 2012
27	S634	36.2105	100.538	1.26908	0.531507	0.997053	NA	Grassland	NA	NA	Li et al., 2012
27	S635	35.8866	99.9728	1.2049	0.501822	0.347336	NA	Cropland	NA	NA	Li et al., 2012
27	S636	35.9049	100.008	1.23343	0.618768	0.147026	NA	Grassland	NA	NA	Li et al., 2012
28	S637	37.3172	100.244	6.71	1.66896	NA	NA	Grassland	NA	NA	Zhang et al., 2011
28	S638	37.3025	100.25	8.38667	2.40392	NA	NA	Grassland	NA	NA	Zhang et al., 2011
28	S639	37.2835	100.256	8.13	2.15154	NA	NA	Grassland	NA	NA	Zhang et al., 2011
28	S640	37.307	100.243	8.38667	2.40392	NA	NA	Grassland	NA	NA	Zhang et al., 2011
28	S641	37.278	100.236	8.0634	1.23984	NA	NA	Grassland	NA	NA	Zhang et al., 2011
28	S642	37.278	100.236	8.0634	1.23984	NA	NA	Grassland	NA	NA	Zhang et al., 2011
28	S643	37.2904	100.213	6.87237	2.62371	NA	NA	Grassland	NA	NA	Zhang et al., 2011
29	S644	34.1483	100.205	5.4998	NA	NA	NA	Grassland	2012	7	Liu et al., 2014
29	S645	35.3242	99.1319	4.64148	NA	NA	NA	Grassland	2012	7	Liu et al., 2014
29	S646	34.1483	100.205	5.4998	NA	NA	NA	Grassland	2012	7	Liu et al., 2014
29	S647	35.3242	99.1319	4.64148	NA	NA	NA	Grassland	2012	7	Liu et al., 2014
29	S648	34.1483	100.205	5.4998	NA	NA	NA	Grassland	2012	7	Liu et al., 2014
29	S649	35.3242	99.1319	4.64148	NA	NA	NA	Grassland	2012	7	Liu et al., 2014
29	S650	34.1483	100.205	5.4998	NA	NA	NA	Grassland	2012	7	Liu et al., 2014
29	S651	35.3242	99.1319	4.64148	NA	NA	NA	Grassland	2012	7	Liu et al., 2014
29	S652	34.1483	100.205	5.4998	NA	NA	NA	Grassland	2012	7	Liu et al., 2014
29	S653	35.3242	99.1319	4.64148	NA	NA	NA	Grassland	2012	7	Liu et al., 2014
30	S654	34.4847	100.213	8.54381	5.34508	1.91408	NA	Grassland	NA	NA	Wang,2012
30	S655	34.4843	100.206	10.5236	3.14972	3.26228	NA	Grassland	NA	NA	Wang,2012
30	S656	34.4859	100.203	10.5236	3.14972	3.26228	NA	Grassland	NA	NA	Wang,2012
30	S657	34.4875	100.201	12.1386	3.32512	4.56503	NA	Grassland	NA	NA	Wang,2012
30	S658	34.4019	100.258	7.79137	8.48481	2.42068	NA	Grassland	NA	NA	Wang,2012
30	S659	34.4021	100.26	7.79137	8.48481	2.42068	NA	Grassland	NA	NA	Wang,2012
30	S660	34.3863	100.242	14.1696	2.11524	5.32369	NA	Grassland	NA	NA	Wang,2012
30	S661	34.3887	100.243	14.1696	NA	NA	NA	Grassland	NA	NA	Wang,2012
31	S662	34.3549	100.519	7.49742	NA	NA	NA	Grassland	2013	8	Zhang, 2015
31	S663	34.3518	100.529	7.49742	NA	NA	NA	Grassland	2013	8	Zhang, 2015
31	S664	34.3518	100.475	5.39766	NA	NA	NA	Grassland	2013	8	Zhang, 2015
31	S665	33.5738	99.9016	4.0753	NA	NA	NA	Grassland	2013	8	Zhang, 2015
31	S666	33.5742	99.9019	4.0753	NA	NA	NA	Grassland	2013	8	Zhang, 2015
31	S667	33.5738	100.403	10.3349	NA	NA	NA	Grassland	2013	8	Zhang, 2015
31	S668	34.1781	100.057	8.80381	NA	NA	NA	Grassland	2013	8	Zhang, 2015
31	S669	34.1713	100.064	7.07352	NA	NA	NA	Grassland	2013	8	Zhang, 2015
31	S670	34.1514	100.121	7.07214	NA	NA	NA	Grassland	2013	8	Zhang, 2015
32	S671	34.4689	100.219	7.31442	NA	NA	NA	Grassland	2015	8	Li, 2018
32	S672	34.4701	100.214	7.31442	NA	NA	NA	Grassland	2015	8	Li, 2018
32	S673	34.4707	100.21	7.21696	NA	NA	NA	Grassland	2015	8	Li, 2018
32	S674	34.4726	100.203	6.46679	NA	NA	NA	Grassland	2015	8	Li, 2018
32	S675	34.4561	100.21	8.74582	NA	NA	NA	Grassland	2015	8	Li, 2018
32	S676	34.4567	100.21	8.74582	NA	NA	NA	Grassland	2015	8	Li, 2018
32	S677	34.4599	100.21	8.13805	NA	NA	NA	Grassland	2015	8	Li, 2018
32	S678	34.4664	100.219	7.38922	NA	NA	NA	Grassland	2015	8	Li, 2018
33	S679	37.9667	100.917	8.15625	NA	NA	NA	Grassland	2009-2010	9	Heng, 2011
34	S680	37.6167	101.317	13.5381	NA	18.3787	NA	Grassland	NA	NA	Tao et al., 2007
34	S681	37.6667	101.317	8.81539	NA	29.4575	NA	Grassland	NA	NA	Tao et al., 2007
34	S682	37.6167	101.317	13.5381	NA	18.3787	NA	Grassland	NA	NA	Tao et al., 2007
35	S683	37.6095	101.32	13.5415	NA	NA	NA	Grassland	2006	8	Hu et al., 2015
35	S684	37.6102	101.313	13.5381	NA	NA	NA	Grassland	2006	8	Hu et al., 2015
35	S685	37.6996	101.276	0.134539	0.045422	NA	NA	Grassland	2006	8	Hu et al., 2015
35	S686	37.6632	101.326	9.84482	NA	NA	NA	Shrubland	2006	8	Hu et al., 2015
36	S687	36.2506	100.23	1.97741	0.914343	2.24744	4.02818	Forest	2012	NA	Yu, 2013
36	S688	36.25	100.228	1.89644	0.94687	2.35705	3.82475	Forest	2012	NA	Yu, 2013
36	S689	36.2439	100.237	1.7393	0.764758	1.77924	3.13707	Forest	2012	NA	Yu, 2013
36	S690	36.2422	100.254	2.46629	0.993849	2.34505	4.65894	Forest	2012	NA	Yu, 2013
37	S691	38.1164	100.19	23.305	7.735	19.6795	NA	Forest	2011	7	Wang et al., 2015
37	S692	38.0706	100.24	22.84	8.36	9.50345	NA	Shrubland	2011	7	Wang et al., 2015
37	S693	38.1776	100.215	18.11	6.47	6.96209	NA	Forest	2011	7	Wang et al., 2015
38	S694	38.0719	100.216	12.7	4.27	NA	NA	Shrubland	2011	7	Qin et al., 2013
38	S695	38.1165	100.19	23.305	7.735	NA	NA	Forest	2011	7	Qin et al., 2013
39	S696	36.5833	102.492	4.21341	2.4141	7.00927	NA	Cropland	2011	10	Nan et al., 2013
39	S697	36.5833	102.492	4.21341	2.4141	7.00927	NA	Cropland	2011	10	Nan et al., 2013
39	S698	36.5833	102.492	4.21341	2.4141	7.00927	NA	Cropland	2011	10	Nan et al., 2013
39	S699	36.5833	102.492	4.21341	2.4141	7.00927	NA	Cropland	2011	10	Nan et al., 2013
39	S700	36.5833	102.492	4.21341	2.4141	7.00927	NA	Cropland	2011	10	Nan et al., 2013
39	S701	36.5833	102.492	4.21341	2.4141	7.00927	NA	Cropland	2011	10	Nan et al., 2013
40	S702	37.1267	99.7244	4.11402	NA	NA	NA	Grassland	2012	8	Zhang et al., 2018
40	S703	37.1267	99.7244	4.11402	NA	NA	NA	Grassland	2012	8	Zhang et al., 2018
40	S704	37.1267	99.7244	4.11402	NA	NA	NA	Grassland	2012	8	Zhang et al., 2018
40	S705	35.0208	97.6272	3.55985	NA	NA	NA	Grassland	2012	8	Zhang et al., 2018
40	S706	35.0208	97.6272	3.55985	NA	NA	NA	Grassland	2012	8	Zhang et al., 2018
41	S707	34.1483	100.205	5.4998	NA	NA	NA	Grassland	2012	7	Wei et al., 2014
41	S708	34.1483	100.205	5.4998	NA	NA	NA	Grassland	2012	7	Wei et al., 2014
41	S709	34.1483	100.205	5.4998	NA	NA	NA	Grassland	2012	7	Wei et al., 2014
41	S710	34.1483	100.205	5.4998	NA	NA	NA	Grassland	2012	7	Wei et al., 2014
41	S711	34.1483	100.205	5.4998	NA	NA	NA	Grassland	2012	7	Wei et al., 2014
42	S712	34.3389	96.7	3.40806	NA	NA	NA	Grassland	NA	NA	Fan et al., 2012
42	S713	34.3389	96.7	3.40806	NA	NA	NA	Grassland	NA	NA	Fan et al., 2012
42	S714	34.3389	96.7	3.40806	NA	NA	NA	Grassland	NA	NA	Fan et al., 2012
43	S715	34.1483	100.205	5.4998	2.69894	NA	NA	Grassland	2012	7	Liu et al., 2015
43	S716	34.1483	100.205	5.4998	2.69894	NA	NA	Grassland	2012	7	Liu et al., 2015
43	S717	34.1483	100.205	5.4998	2.69894	NA	NA	Grassland	2012	7	Liu et al., 2015
43	S718	34.1483	100.205	5.4998	2.69894	NA	NA	Grassland	2012	7	Liu et al., 2015
43	S719	34.1483	100.205	5.4998	2.69894	NA	NA	Grassland	2012	7	Liu et al., 2015
44	S720	34.5067	100.098	0.127804	0.026432	NA	NA	Grassland	2005-2006	8	Wang et al., 2008
44	S721	34.4993	100.124	0.181064	0.067746	NA	NA	Grassland	2005-2006	8	Wang et al., 2008
44	S722	34.4205	100.351	0.10223	0.036056	NA	NA	Grassland	2005-2006	8	Wang et al., 2008
44	S723	34.3656	100.495	0.098331	0.030792	NA	NA	Grassland	2005-2006	8	Wang et al., 2008
44	S724	33.5726	99.9033	4.0753	NA	NA	NA	Grassland	2005-2006	8	Wang et al., 2008
45	S725	35.2568	98.2303	2.62208	1.34609	NA	NA	Grassland	NA	NA	Li et al., 2016a
45	S726	35.2568	98.1841	2.7464	0.717668	NA	NA	Grassland	NA	NA	Li et al., 2016a
45	S727	35.2116	98.1032	2.64596	0.685408	NA	NA	Grassland	NA	NA	Li et al., 2016a
46	S728	33.8821	95.3664	6.11681	NA	NA	NA	Grassland	2006	8	Liu et al., 2009
46	S729	33.8824	95.3662	6.11681	NA	NA	NA	Grassland	2006	8	Liu et al., 2009
46	S730	33.8816	95.3652	6.11681	NA	NA	NA	Grassland	2006	8	Liu et al., 2009
46	S731	33.8819	95.3653	6.11681	NA	NA	NA	Grassland	2006	8	Liu et al., 2009
46	S732	35.0478	96.3787	4.96275	NA	NA	NA	Grassland	2006	8	Liu et al., 2009
46	S733	35.0477	96.3788	4.96275	NA	NA	NA	Grassland	2006	8	Liu et al., 2009
46	S734	35.0476	96.3795	4.96275	NA	NA	NA	Grassland	2006	8	Liu et al., 2009
46	S735	35.0484	96.3804	4.96275	NA	NA	NA	Grassland	2006	8	Liu et al., 2009
46	S736	34.5656	95.6859	3.46395	NA	NA	NA	Grassland	2006	8	Liu et al., 2009
46	S737	34.5656	95.6854	3.46395	NA	NA	NA	Grassland	2006	8	Liu et al., 2009
46	S738	34.5659	95.6851	3.46395	NA	NA	NA	Grassland	2006	8	Liu et al., 2009
46	S739	34.5656	95.6843	3.46395	NA	NA	NA	Grassland	2006	8	Liu et al., 2009
46	S740	34.1724	95.6405	5.6907	NA	NA	NA	Grassland	2006	8	Liu et al., 2009
46	S741	34.1722	95.6402	5.6907	NA	NA	NA	Grassland	2006	8	Liu et al., 2009
46	S742	34.1717	95.6418	5.6907	NA	NA	NA	Grassland	2006	8	Liu et al., 2009
46	S743	34.1721	95.6412	5.6907	NA	NA	NA	Grassland	2006	8	Liu et al., 2009
46	S744	32.5227	95.2984	4.5697	NA	NA	NA	Grassland	2006	8	Liu et al., 2009
46	S745	32.5211	95.2979	4.5697	NA	NA	NA	Grassland	2006	8	Liu et al., 2009
46	S746	32.5228	95.2982	4.5697	NA	NA	NA	Grassland	2006	8	Liu et al., 2009
46	S747	32.5246	95.2983	4.5697	NA	NA	NA	Grassland	2006	8	Liu et al., 2009
46	S748	33.7835	96.8585	5.52161	NA	NA	NA	Grassland	2006	8	Liu et al., 2009
46	S749	33.7837	96.8585	5.52161	NA	NA	NA	Grassland	2006	8	Liu et al., 2009
46	S750	33.7845	96.8583	5.52161	NA	NA	NA	Grassland	2006	8	Liu et al., 2009
46	S751	33.7842	96.8513	5.52161	NA	NA	NA	Grassland	2006	8	Liu et al., 2009
46	S752	34.9369	98.534	3.29653	NA	NA	NA	Grassland	2006	8	Liu et al., 2009
46	S753	34.9359	98.5356	3.29653	NA	NA	NA	Grassland	2006	8	Liu et al., 2009
46	S754	34.9353	98.5366	3.29653	NA	NA	NA	Grassland	2006	8	Liu et al., 2009
46	S755	34.9354	98.5366	3.29653	NA	NA	NA	Grassland	2006	8	Liu et al., 2009
46	S756	32.8552	94.9883	2.54111	NA	NA	NA	Grassland	2006	8	Liu et al., 2009
46	S757	32.8553	94.9883	2.54111	NA	NA	NA	Grassland	2006	8	Liu et al., 2009
46	S758	32.8553	95.2982	2.22463	NA	NA	NA	Grassland	2006	8	Liu et al., 2009
46	S759	32.8548	94.9883	2.54111	NA	NA	NA	Grassland	2006	8	Liu et al., 2009
47	S760	34.1265	95.8405	2.92896	1.11452	1.21904	NA	Grassland	NA	NA	Li et al., 2016b
47	S761	34.1284	95.8398	2.92896	1.11452	1.21904	NA	Grassland	NA	NA	Li et al., 2016b
47	S762	34.813	94.9951	2.15974	1.04111	0.940415	NA	Grassland	NA	NA	Li et al., 2016b
47	S763	34.1289	95.7991	3.479	0.930068	0.90267	NA	Grassland	NA	NA	Li et al., 2016b
48	S764	34.4689	100.219	7.31442	NA	NA	NA	Grassland	2016	7	Li et al., 2018
48	S765	34.4701	100.214	7.31442	NA	NA	NA	Grassland	2016	7	Li et al., 2018
48	S766	34.4707	100.21	7.21696	NA	NA	NA	Grassland	2016	7	Li et al., 2018
48	S767	34.4726	100.203	6.46679	NA	NA	NA	Grassland	2016	7	Li et al., 2018
49	S768	37.55	101.25	6.22216	2.03385	NA	NA	Grassland	2004	9	Li et al., 2008
49	S769	37.6333	101.3	8.23219	3.62755	NA	NA	Grassland	2004	9	Li et al., 2008
49	S770	37.6667	101.333	7.29976	3.21224	NA	NA	Cropland	2004	9	Li et al., 2008
50	S771	37.6167	101.292	6.85178	7.35616	NA	NA	Grassland	2010	9	Qian et al., 2012
50	S772	37.6167	101.292	6.85178	7.35616	NA	NA	Grassland	2010	9	Qian et al., 2012
51	S773	34.1483	100.205	5.4998	NA	NA	NA	Grassland	2015	7	Liu, 2016
51	S774	34.1483	100.205	5.4998	NA	NA	NA	Grassland	2015	7	Liu, 2016
51	S775	34.1483	100.205	5.4998	NA	NA	NA	Grassland	2015	7	Liu, 2016
51	S776	34.1483	100.205	5.4998	NA	NA	NA	Grassland	2015	7	Liu, 2016
51	S777	34.1483	100.205	5.4998	NA	NA	NA	Grassland	2015	7	Liu, 2016
51	S778	35.3242	99.1319	4.64148	NA	NA	NA	Grassland	2015	7	Liu, 2016
51	S779	35.3242	99.1319	4.64148	NA	NA	NA	Grassland	2015	7	Liu, 2016
51	S780	35.3242	99.1319	4.64148	NA	NA	NA	Grassland	2015	7	Liu, 2016
51	S781	35.3242	99.1319	4.64148	NA	NA	NA	Grassland	2015	7	Liu, 2016
51	S782	35.3242	99.1319	4.64148	NA	NA	NA	Grassland	2015	7	Liu, 2016
52	S783	37.2887	100.208	7.09506	NA	NA	NA	Grassland	2008	8	Qian et al., 2009
52	S784	37.2956	100.208	6.87237	NA	NA	NA	Grassland	2008	8	Qian et al., 2009
52	S785	37.2923	100.211	6.87237	NA	NA	NA	Grassland	2008	8	Qian et al., 2009
52	S786	37.2987	100.213	6.87562	NA	NA	NA	Cropland	2008	8	Qian et al., 2009
53	S787	36.55	100.467	7.67854	NA	NA	NA	Shrubland	2007	10	Wang et al., 2008
53	S788	36.55	100.467	7.67854	NA	NA	NA	Grassland	2007	10	Wang et al., 2008
53	S789	36.5667	100.5	9.43167	NA	NA	NA	Cropland	2007	10	Wang et al., 2008
54	S790	37.9233	100.703	14.59	4.69	NA	NA	Grassland	2014	9	Li et al., 2016c
55	S791	37.5901	101.392	9.68301	8.65945	NA	NA	Grassland	NA	NA	Li et al., 2012
55	S792	37.6562	101.336	12.9746	7.16806	NA	NA	Grassland	NA	NA	Li et al., 2012
55	S793	37.6184	101.248	10.0641	7.29305	NA	NA	Grassland	NA	NA	Li et al., 2012
55	S794	37.6771	101.351	11.651	3.44725	NA	NA	Grassland	NA	NA	Li et al., 2012
55	S795	37.5639	101.414	6.03538	4.00112	NA	NA	Grassland	NA	NA	Li et al., 2012
55	S796	37.589	101.39	9.68301	8.65945	NA	NA	Cropland	NA	NA	Li et al., 2012
56	S797	37.6167	101.317	13.5381	NA	NA	NA	Wetland	2014	8	Feng et al., 2016
56	S798	37.6167	101.317	13.5381	NA	NA	NA	Wetland	2014	8	Feng et al., 2016
56	S799	37.6167	101.317	13.5381	NA	NA	NA	Wetland	2014	8	Feng et al., 2016
57	S800	35.0775	101.484	7.13792	NA	NA	NA	Grassland	2016	8	Yang et al., 2017
57	S801	35.0775	101.484	7.13792	NA	NA	NA	Grassland	2016	8	Yang et al., 2017
57	S802	35.0775	101.484	7.13792	NA	NA	NA	Grassland	2016	8	Yang et al., 2017
57	S803	35.0775	101.484	7.13792	NA	NA	NA	Grassland	2016	8	Yang et al., 2017
58	S804	37.2333	100.083	6.56777	NA	NA	NA	Cropland	2011	5	Chen et al., 2014
58	S805	37.25	100.083	5.91425	NA	NA	NA	Cropland	2011	5	Chen et al., 2014
58	S806	37.2583	100.1	7.15872	NA	NA	NA	Grassland	2011	5	Chen et al., 2014
3	S807	35.4978	99.5094	NA	NA	21.6756	47.5905	Grassland	2009	9-10	Wu et al., 2017a
3	S808	35.3989	99.5644	NA	NA	34.7025	110.717	Grassland	2009	9-10	Wu et al., 2017a
3	S809	35.5884	99.4229	NA	NA	16.4658	49.0293	Grassland	2009	9-10	Wu et al., 2017a
3	S810	35.4846	99.5089	NA	NA	19.1616	25.2498	Grassland	2009	9-10	Wu et al., 2017a
3	S811	35.4914	99.4983	NA	NA	6.5013	4.23104	Grassland	2009	9-10	Wu et al., 2017a
3	S812	35.655	99.5428	NA	NA	13.5241	39.7489	Grassland	2009	9-10	Wu et al., 2017a
3	S813	35.6365	99.5487	NA	NA	10.5038	14.1464	Grassland	2009	9-10	Wu et al., 2017a
3	S814	35.3936	99.1714	NA	NA	4.2936	NA	Grassland	2009	9-10	Wu et al., 2017a
3	S815	35.4247	99.3822	NA	NA	5.23662	12.0239	Grassland	2009	9-10	Wu et al., 2017a
3	S816	35.2869	99.5269	NA	NA	8.62112	15.8296	Grassland	2009	9-10	Wu et al., 2017a
3	S817	35.4393	99.4355	NA	NA	5.8472	95.4078	Grassland	2009	9-10	Wu et al., 2017a
3	S818	35.4291	99.4391	NA	NA	8.66187	34.1564	Grassland	2009	9-10	Wu et al., 2017a
3	S819	35.4108	99.3469	NA	NA	5.2339	8.27002	Grassland	2009	9-10	Wu et al., 2017a
3	S820	35.3628	99.1717	NA	NA	2.6839	8.70991	Grassland	2009	9-10	Wu et al., 2017a
3	S821	35.2998	99.5077	NA	NA	4.49403	9.69215	Grassland	2009	9-10	Wu et al., 2017a
30	S822	34.3887	100.243	NA	NA	5.32369	NA	Grassland	NA	NA	Wang, 2012
34	S823	37.6167	101.317	NA	NA	18.3787	NA	Grassland	NA	NA	Tao et al., 2007
