# Supplementary material for: Uncertainties of soil organic carbon stock estimation caused by paleoclimate and human footprint on the Qinghai Plateau
Source: Carbon Balance Manag. 2022 May 26;17:8. doi: 10.1186/s13021-022-00203-z (PMC9134640; doi:10.1186/s13021-022-00203-z)
Supplement: Supplementary file 5 — Additional file 5. R code for the conducted statistical models. [file 13021_2022_203_MOESM5_ESM.r]

# Set system font
windowsFonts(Simhei=windowsFont("Simhei"),
             RMN=windowsFont("Times New Roman"),
             Arial=windowsFont("Arial"))


### 1. Import soil organic carbon stock data and corresponding environmental variables in different soil layers.
#0-30 cm
socdmod03= read.csv("D:\\socd_data\\qh_socd_03.csv")
# 30-50 cm
socdmod35= read.csv("D:\\socd_data\\qh_socd_35.csv")
#50-100 cm 
socdmod510= read.csv("D:\\socd_data\\qh_socd_510.csv")
#100-200 cm
socdmod1020= read.csv("D:\\socd_data\\qh_socd_1020.csv")

#Convert to list format
socdmodalfc1<- list(socdmod03=socdmod03,socdmod35=socdmod35,socdmod510=socdmod510,
                   socdmod1020=socdmod1020)


### 2. Quantify the relative importance of the environmental factors

## 2.1 Use the Boruta method 
library(Boruta)
library(caret)
library(ggplot2)
socdalfcbimp<-list()  ##The results of variable importance evaluated by the Boruta method

for (i in 1:4){
  set.seed(998)
  #first train
  Boruta(SOCD~., data = socdmodalfc1[[i]], doTrace = 2)->boruta.train
  print(boruta.train)
  #final train
  boruta.train <- TentativeRoughFix(boruta.train)
  outPath <- "D:\\var_importance\\Boruta\\"
  out_fileName <- paste(outPath,names(socdmodalfc1[i]),'_boruta.tif',sep='')
  tiff(file=out_fileName,width=500,height=350,units ="mm",res=600)
  plot(boruta.train, xlab = "", xaxt = "n")
  lz<-lapply(1:ncol(boruta.train$ImpHistory),function(i)
    boruta.train$ImpHistory[is.finite(boruta.train$ImpHistory[,i]),i])
  names(lz) <- colnames(boruta.train$eImpHistory)
  Labels <- sort(sapply(lz,median))
  axis(side = 1,las=2,labels = names(Labels),
       at = 1:ncol(boruta.train$ImpHistory), cex.axis = 0.8)
  dev.off()
  
  boruta.df <- attStats(boruta.train)
  borutaimp<-boruta.df[order(boruta.df$medianImp,decreasing = TRUE),]
  boruvria<-rownames(borutaimp)
  borutaimp<-data.frame(cbind(boruvria,borutaimp[,2]))
  borutaimp[,2]<-as.numeric(as.character(borutaimp[,2]))
  str(borutaimp)
  borutaimpg<-(borutaimp[,2]-min(borutaimp[,2]))/(max(borutaimp[,2])-min(borutaimp[,2]))
  borutaimp<-cbind(borutaimp,borutaimpg)
  names(borutaimp)<-c('variables','borutaimp','borutaimpg')
  socdalfcbimp[[i]]<-borutaimp
}
rm(boruta.train);rm(i);rm(outPath);rm(out_fileName);rm(lz);rm(Labels)
rm(boruta.df);rm(borutaimp);rm(borutaimpg)
#Rename the variable importance result file evaluated by the Boruta method
names(socdalfcbimp)<-c('socdal03bimp','socdal35bimp','socdal510bimp','socdal1020bimp')

#View the final result
for (i in 1:4){
  print(socdalfcbimp[[i]])
}


## 2.2 Use  the recursive feature elimination (RFE) method 
library(caret)
library(randomForest)
socdalfcrimp<-list()  ## The results of variable importance evaluated by RFE method 

for (i in 1:4){
  set.seed(123)
  control <- rfeControl(functions=rfFuncs, method="cv", number=10)
  rfe.train <- rfe(socdmodalfc1[[i]][,2:72], socdmodalfc1[[i]][,1],
                   sizes=1:71, rfeControl=control)
  outPath <- "D:\\var_importance\\RFE\\"
  out_fileName <- paste(outPath,names(socdmodalfc1[i]),'_rfe.tif',sep='')
  tiff(file=out_fileName,width=200,height=180,units ="mm",res=600)
  par(mar=c(4,4,1,1),font=1,family="Arial")
  plot(rfe.train, type = c('g','o'))
  dev.off()
  print(i)
  
  impefe<-data.frame(rfe.train$fit$importance)
  imvriab<-rfe.train$optVariables
  impefeimp<-data.frame(cbind(imvriab,impefe))
  impefeimp[,2]<-as.numeric(as.character(impefeimp[,2]))
  impefeimp<-impefeimp[order(impefeimp$X.IncMSE,decreasing = TRUE),]
  str(impefeimp)
  impefempg<-(impefeimp[,2]-min(impefeimp[,2]))/(max(impefeimp[,2])-min(impefeimp[,2]))
  impefeimp<-cbind(impefeimp[,c(1,2)],impefempg)
  names(impefeimp)<-c('variables','rfeimp','rfeimpg') #Variable importance of the best subset
  impefeimp1<-rfe.train$variables[which(rfe.train$variables$Variables==71),] #Variable importance of all environmental variables
  impefeimp1<-summarySE(impefeimp1,measurevar="Overall",groupvars="var")
  impefeimp1<-impefeimp1[,c(1,3)] 
  impefeimp1<-impefeimp1[order(impefeimp1$Overall,decreasing = TRUE),]
  impefempg1<-(impefeimp1[,2]-min(impefeimp1[,2]))/(max(impefeimp1[,2])-min(impefeimp1[,2]))
  impefeimp1<-cbind(impefeimp1,impefempg1)
  names(impefeimp1)<-c('variables','rfeimp','rfeimpg')
  socdalfcrimp[[i]]<-impefeimp1
}
rm(impefe);rm(imvriab);rm(impefeimp);rm(impefempg);rm(rfe.train);rm(control)
rm(impefeimp1);rm(impefempg1)
names(socdalfcrimp)<-c('socdal03rimp','socdal35rimp','socdal510rimp','socdal1020rimp')

#View the final result
for (i in 1:4){
  print(socdalfcrimp[[i]])
}

## 2.3 Use the fscaret method 
library('fscaret')
#Divide the data into the training set and testing set
trainDF<-list()
testDF<-list()
for(i in 1:4){
  set.seed(998)
  Trainsample <- createDataPartition(socdmodalfc1[[i]]$SoilType, p = .75, list = FALSE)
  trainDF[[i]] <- socdmodalfc1[[i]][ Trainsample,c(2:72,1)]
  testDF[[i]] <- socdmodalfc1[[i]][-Trainsample,c(2:72,1)]
}

socdalfcfimp<-list()  #The results of variable importance evaluated by fscaret method 
for (i in 1:4){
  myFS1<-fscaret(trainDF[[i]], testDF[[i]],no.cores = 1, with.labels=TRUE,
                 Used.funcRegPred=c("gbm","treebag","svmRadial","knn","bstTree"), 
                 method="boot",supress.output=TRUE)
  myFSIMP1<- myFS1$VarImp$matrixVarImp.MSE[,c(9:17)]
  myFSIMP1$fscartimpg<-(myFSIMP1[,6]-min(myFSIMP1[,6]))/(max(myFSIMP1[,6])-min(myFSIMP1[,6]))
  a<-as.numeric(c(myFSIMP1$Input_no))
  myFSIMP1$variables<-colnames(trainDF[[i]][,a])
  myFSIMP1<-myFSIMP1[order(myFSIMP1$fscartimpg,decreasing = TRUE),]
  socdalfcfimp[[i]]<-myFSIMP1[,c(11,6,10)]
}
rm(myFSIMP1);rm(myFS1);rm(Trainsample);rm(a);rm(i)
names(socdalfcfimp)<-c('socdal03fimp','socdal35fimp','socdal510fimp','socdal1020fimp')

#View the final result
for (i in 1:4){
  print(socdalfcfimp[[i]])
}


## 2.4 Use the lmr method 
library('fastmatch')
library('ParamHelpers')
library('mlr')

socdalfclimp<-list()
for (i in 1:4){
  socdtask<-makeRegrTask(data =socdmodalfc1[[i]][,c(2:72,1)], target = "SOCD")
  socdfsfi <- generateFilterValuesData(socdtask, method = "randomForest_importance",
                                       perc = 1)
  socdfsimp<-socdfsfi$data
  socdfsimp$mlrimpg<-(socdfsimp[,4]-min(socdfsimp[,4]))/(max(socdfsimp[,4])-min(socdfsimp[,4]))
  socdfsimp<-socdfsimp[order(socdfsimp$mlrimpg,decreasing = TRUE),]
  colnames(socdfsimp)[c(1,4)]<-c('variables','mlrimp')
  socdalfclimp[[i]]<-socdfsimp[,c(1,4,5)]
}
rm(i);rm(socdfsimp);rm(socdtask);rm(socdfsfi)
names(socdalfclimp)<-c('socdal03limp','socdal35limp','socdal510limp','socdal1020limp')

#View the final result
for (i in 1:4){
  print(socdalfclimp[[i]])
}

##2.5 Combine the results of all methods to assess the variable importance
socdalfcimpal<-list()   #The relative importance values of all environmental variables are determined
socdalfcimpf<-list()  #The relative importance rankings of the top 25 environmental variables

for (i in 1:4){
  #Merge the results of the relative importance values of all the environmental variables based on the four strategic variable selection algorithms
  socdtzboimp<-socdalfcbimp[[i]][,c(1,3)]
  socdtzboimp<-merge(socdtzboimp,socdalfcrimp[[i]][,c(1,3)],by="variables",all=T)
  socdtzboimp<-merge(socdtzboimp,socdalfcfimp[[i]][,c(1,3)],by="variables",all=T)
  socdtzboimp<-merge(socdtzboimp,socdalfclimp[[i]][,c(1,3)],by="variables",all=T)
  socdtzboimp$allmethods<-apply(socdtzboimp[,c(2:5)],1,mean)
  socdtzboimp$sdsocd<-apply(socdtzboimp[,c(2:5)],1,sd)
  socdtzboimp<-socdtzboimp[order(socdtzboimp$allmethods,decreasing = TRUE),]
  socdalfcimpal[[i]]<-socdtzboimp
  
  #Select the variables with the top 25 relative importance values
  socdtzboimp1<- socdtzboimp[c(1:25),]
  socdtzboimp1<-merge(socdtzboimp1,socdalfcbimp[[i]][c(1:25),c(1,3)],by="variables",all=T)
  socdtzboimp1<-merge(socdtzboimp1,socdalfcrimp[[i]][c(1:25),c(1,3)],by="variables",all=T)
  socdtzboimp1<-merge(socdtzboimp1,socdalfcfimp[[i]][c(1:25),c(1,3)],by="variables",all=T)
  socdtzboimp1<-merge(socdtzboimp1,socdalfclimp[[i]][c(1:25),c(1,3)],by="variables",all=T)
  #Count the number of times that the relative importance of a variable appears in the top 25 according to four strategic variable selection methods
  socdtzboimp1$number<-apply(socdtzboimp1[,c(8:11)],1, function(x) 4-sum(is.na(x)))
  socdtzboimp1<-socdtzboimp1[order(socdtzboimp1$allmethods,decreasing = TRUE),]
  socdalfcimpf[[i]]<-socdtzboimp1[c(1:25),]
}
rm(socdtzboimp1);rm(socdtzboimp);rm(number)
names(socdalfcimpf)<-c('socdalfcimp03','socdalfcimp35','socdalfcimp510','socdalfcimp1020')


###3 Select the variables whose relative importance values all ranked in the top 25 through four strategic variable selection methods
hisclimate<-c('LgmPre','LgmTem','MidTem','MidPre') #Define the paleoclimate variables
humanname<-c('Population','HumanFp')  #Define the human footprint variables
hishname<-c('LgmPre','LgmTem','MidTem','MidPre','Population','HumanFp' ) #Define the paleoclimate and human footprint variables

socdmodalfcoh<-list()  #SOC stock dataset excluding the paleoclimate and the human footprint factors
socdmodalfcoh1<-list()  #SOC stock dataset containing the paleoclimate factors
socdmodalfcom<-list() #SOC stock dataset containing the human footprint factors

for (i in 1:4){
  socd4times<-socdalfcimpf[[i]][which(socdalfcimpf[[i]]$number==4),c(1,12)]
 
  #Select the SOC stock dataset excluding the paleoclimate and the human footprint factors
  idx <- which(socd4times$variables%in%hishname)
  if (length(idx)==0){
    socd4timesh=socd4times
  } else {
    socd4timesh=socd4times[-idx,]
  }
  idx <- which(colnames(socdmodalfc1[[i]])%in%socd4timesh$variables)
  socdmodat<-socdmodalfc1[[i]][,idx]
  socdmodat$SqrSOCD<-socdmodalfc1[[i]]$SOCD
  socdmodalfcoh[[i]]<-socdmodat
  
  #Select the SOC stock dataset containing the paleoclimate factors
  idx1<-which(colnames(socdmodalfc1[[i]])%in%hisclimate)
  socdmodat1<-socdmodalfc1[[i]][,c(idx,idx1)]
  socdmodat1$SqrSOCD<-socdmodalfc1[[i]]$SOCD
  socdmodalfcoh1[[i]]<-socdmodat1
  
  #Select the SOC stock dataset containing the human footprint factors
  idx <- which(socd4times$variables%in%hishname)
  if (length(idx)==0){
    socd4timesh=socd4times
  } else {
    socd4timesh=socd4times[-idx,]
  }
  idx <- which(colnames(socdmodalfc1[[i]])%in%socd4timesh$variables)
  idx1<-which(colnames(socdmodalfc1[[i]])%in%humanname)
  socdmodat1<-socdmodalfc1[[i]][,c(idx,idx1)]
  socdmodat1$SqrSOCD<-socdmodalfc1[[i]]$SOCD
  socdmodalfcom[[i]]<-socdmodat1
}
rm(idx);rm(idx1);rm(i);rm(socdmodat1);rm(socdmodat);rm(socd4times);rm(socd4timesh);rm(SqrSOCD)
names(socdmodalfcoh)<-c('socdmalfcoh03','socdmalfcoh35','socdmalfcoh510','socdmalfcoh1020')
names(socdmodalfcoh1)<-c('socdmalfcoh103','socdmalfcoh135','socdmalfcoh1510','socdmalfcoh11020')
names(socdmodalfcom)<-c('socdmalfcom03','socdmalfcom35','socdmalfcom510','socdmalfcom1020')

#View the final results
for (i in 1:4){
  str(socdmodalfcoh[[i]])
  str(socdmodalfcoh1[[i]])
  str(socdmodalfcom[[i]])
}


###4 23.	Establish the machine learning models for estimating SOC stock

## 4.1 Build the random forest (RF) models

# 4.1.1 Build the RF models that used the variables selected by four strategic variable selection algorithms 
# but removed the information about the paleoclimate footprint and the human footprint
library(randomForest)
library(caret)
rfmodalh<-list()    #RF model results 
rfpretesalh<-list()  # Predictions based on the testing dataset using the RF models followed by 10-fold cross validation
rfidxtestalh<-list() # Accuracy evaluation results of of RF models

for (i in 1:4){
  set.seed(123)
  fitControl <- trainControl(method = "cv",number = 10,savePredictions='all')
  n=length(socdmodalfcoh[[i]])-1
  grid_rf <- expand.grid(.mtry = c(1:n))
  grid_rf
  set.seed(123)
  
  rf_traino<- caret::train(SOCD~., data=socdmodalfcoh[[i]], trControl=fitControl,
                           method="rf",tuneGrid = grid_rf)
  rf_traino 
  
  
  p<-ggplot(rf_traino)+
    theme_bw() +  
    theme(panel.grid =element_blank()) +       
    theme(panel.border=element_rect(colour="black",size=1))+
    theme(legend.title=element_text(colour = 'black',size = 16,family="Arial"))+
    theme(legend.position=c(0.01,0.99), legend.justification=c(0,1)) +  
    theme(legend.text = element_text(colour = 'black',size = 16,family="Arial"))+
    theme(legend.key.height=unit(0.67,'cm'))+ 
    theme(axis.text= element_text(colour="black",size=14,family="Arial"))+
    theme(axis.title= element_text(colour="black",size=15,family="Arial"))
  p 
  outPath <- "D:\\model_results\\RF\\"
  out_fileName <- paste(outPath,names(socdmodalfcoh[i]),'_RF.tiff',sep='')
  out_fileName
  ggsave(out_fileName,p,width =150, height =140,units = "mm",dpi=600)
  rm(outPath);rm(out_fileName);rm(n)
  
  #Execute the RF model with the optimal parameters
  set.seed(123)
  fitControl <- trainControl(method = "cv",number = 10,savePredictions='all')
  grid_rf <- expand.grid(.mtry = rf_traino$bestTune)
  set.seed(123)
  rf_traino<- caret::train(SOCD ~., data=socdmodalfcoh[[i]], trControl=fitControl,
                           method="rf",tuneGrid = grid_rf)
  rf_traino  
  rfmodalh[[i]]<-rf_traino
}

# Assesse the quality of the SOC stock predictions 
# Evaluate using indicators including the root mean square error (RMSE), coefficient of determination (R2),
#Lin’s concordance correlation coefficient (CC), the mean absolute percentage error (MAPE), 
#and the normalized root mean square error (NMSE)
for (i in 1:4){
  #Evaluate the RF model using the testing dataset
  presocd= rfmodalh[[i]]$pred
  prestestrf<-data.frame(cbind(presocd$obs,presocd$pred,presocd$Resample))
  names(prestestrf)<-c('observation','prediction','resample1')
  #Convert the factor format to numeric format
  prestestrf$observation<-as.numeric(as.character(prestestrf$observation))
  prestestrf$prediction<-as.numeric(as.character(prestestrf$prediction))
  rfpretesalh[[i]]<-prestestrf
  idxtestrf<-data.frame(regr.eval(prestestrf$observation,prestestrf$prediction,
                                  train.y=prestestrf$observation))
  idxtestrf<-cbind(rownames(idxtestrf),idxtestrf)
  names(idxtestrf)<-c('idx','value')
  fitt32<-lm(prestestrf$observation~prestestrf$prediction)
  rr<-summary(fitt32)$r.squared 
  rr<-c("r2",rr)
  cc<-CCC(prestestrf$observation,prestestrf$prediction,
          ci = "z-transform", conf.level = 0.95)$rho.c 
  cc <- c("cc",cc$est)
  idxrf1<-data.frame(rbind(rr,cc))
  names(idxrf1)<-c('idx','value')
  idxtestrf<-rbind(idxtestrf,idxrf1)
  rfidxtestalh[[i]]<-idxtestrf
  rm(cc);rm(rr);rm(idxrf1);rm(idxtestrf);rm(prestestrf);
  rm(fitt32);rm(presocd);rm(grid_rf)
}
names(rfmodalh)<-c('rfmodalh03','rfmodalh35','rfmodalh510','rfmodalh1020')
names(rfpretesalh)<-c('rfpretesalh03','rfpretesalh35','rfpretesalh510','rfpretesalh1020')
names(rfidxtestalh)<-c('rfidxtestalh03','rfidxtestalh35','rfidxtestalh510','rfidxtestalh1020')

#View the final results
for (i in 1:4){
  print(rfidxtestalh[[i]])
}


# 4.1.2 Build RF models that use the selected variables generated by the four strategic variable selection algorithms  
# and considering the paleoclimate information
rfmodalh1<-list()  #RF model results  
rfpretesalh1<-list()  #Predictions based on the testing dataset using the RF models followed by 10-fold cross validation
rfidxtestalh1<-list() # Accuracy evaluation results of of RF models

for (i in 1:4){
  set.seed(123)
  fitControl <- trainControl(method = "cv",number = 10,savePredictions='all')
  n=length(socdmodalfcoh1[[i]])-1
  grid_rf <- expand.grid(.mtry = c(1:n))
  grid_rf
  set.seed(123)
  rf_traino<- caret::train(SOCD ~., data=socdmodalfcoh1[[i]][1:100,], trControl=fitControl,
                           method="rf",tuneGrid = grid_rf)
  rf_traino 
  
  p<-ggplot(rf_traino)+
    theme_bw() +   
    theme(panel.grid =element_blank()) +       
    theme(panel.border=element_rect(colour="black",size=1))+
    theme(legend.title=element_text(colour = 'black',size = 16,family="Arial"))+
    theme(legend.position=c(0.01,0.99), legend.justification=c(0,1)) +  
    theme(legend.text = element_text(colour = 'black',size = 16,family="Arial"))+
    theme(legend.key.height=unit(0.67,'cm'))+ 
    theme(axis.text= element_text(colour="black",size=14,family="Arial"))+
    theme(axis.title= element_text(colour="black",size=15,family="Arial"))
  p 
  outPath <- "D:\\model_results\\RF\\"
  out_fileName <- paste(outPath,names(socdmodalfcoh1[i]),'_RF.tiff',sep='')
  out_fileName
  ggsave(out_fileName,p,width =150, height =140,units = "mm",dpi=600)
  rm(outPath);rm(out_fileName);rm(n)
  
  #Execute the RF model with the optimal parameters
  set.seed(123)
  fitControl <- trainControl(method = "cv",number = 10,savePredictions='all')
  grid_rf <- expand.grid(.mtry = rf_traino$bestTune)
  set.seed(123)
  rf_traino<- caret::train(SOCD ~., data=socdmodalfcoh1[[i]], trControl=fitControl,
                           method="rf",tuneGrid = grid_rf)
  rf_traino  
  rfmodalh1[[i]]<-rf_traino
}

# Assesse the quality of the SOC stock predictions 
for (i in 1:4){
  presocd= rfmodalh1[[i]]$pred
  prestestrf<-data.frame(cbind(presocd$obs,presocd$pred,presocd$Resample))
  names(prestestrf)<-c('observation','prediction','resample1')
  prestestrf$observation<-as.numeric(as.character(prestestrf$observation))
  prestestrf$prediction<-as.numeric(as.character(prestestrf$prediction))
  rfpretesalh1[[i]]<-prestestrf
  idxtestrf<-data.frame(regr.eval(prestestrf$observation,prestestrf$prediction,
                                  train.y=prestestrf$observation))
  idxtestrf<-cbind(rownames(idxtestrf),idxtestrf)
  names(idxtestrf)<-c('idx','value')
  fitt32<-lm(prestestrf$observation~prestestrf$prediction)
  rr<-summary(fitt32)$r.squared
  rr<-c("r2",rr)
  cc<-CCC(prestestrf$observation,prestestrf$prediction,
          ci = "z-transform", conf.level = 0.95)$rho.c 
  cc <- c("cc",cc$est)
  idxrf1<-data.frame(rbind(rr,cc))
  names(idxrf1)<-c('idx','value')
  idxtestrf<-rbind(idxtestrf,idxrf1)
  rfidxtestalh1[[i]]<-idxtestrf
  rm(cc);rm(rr);rm(idxrf1);rm(idxtestrf);rm(prestestrf);
  rm(fitt32);rm(presocd);rm(grid_rf)
}
names(rfmodalh1)<-c('rfmodalh103','rfmodalh135','rfmodalh1510','rfmodalh11020')
names(rfpretesalh1)<-c('rfpretesalh103','rfpretesalh135','rfpretesalh1510','rfpretesalh11020')
names(rfidxtestalh1)<-c('rfidxtestalh103','rfidxtestalh135','rfidxtestalh1510','rfidxtestalh11020')

#View the final results
for (i in 1:4){
  print(rfidxtestalh1[[i]])
}


# 4.1.3 Build the RF models that use the selected variables generated by the four strategic variable selection algorithms 
# and considering the human footprint information
rfmodalm<-list()  #RF model results   
rfpretesalm<-list()   #Predictions based on the testing dataset using the RF models followed by 10-fold cross validation
rfidxtestalm<-list() #Accuracy evaluation results of RF models

for (i in 1:4){
  set.seed(123)
  fitControl <- trainControl(method = "cv",number = 10,savePredictions='all')
  n=length(socdmodalfcom[[i]])-1
  grid_rf <- expand.grid(.mtry = c(1:n))
  grid_rf
  set.seed(123)
  rf_traino<- caret::train(SOCD ~., data=socdmodalfcom[[i]], trControl=fitControl,
                           method="rf",tuneGrid = grid_rf)
  rf_traino 
  
  p<-ggplot(rf_traino)+
    theme_bw() +   
    theme(panel.grid =element_blank()) +     
    theme(panel.border=element_rect(colour="black",size=1))+
    theme(legend.title=element_text(colour = 'black',size = 16,family="Arial"))+
    theme(legend.position=c(0.01,0.99), legend.justification=c(0,1)) +  
    theme(legend.text = element_text(colour = 'black',size = 16,family="Arial"))+
    theme(legend.key.height=unit(0.67,'cm'))+ #调整图例的大小
    theme(axis.text= element_text(colour="black",size=14,family="Arial"))+
    theme(axis.title= element_text(colour="black",size=15,family="Arial"))
  p 
  outPath <- "D:\\model_results\\RF\\"
  out_fileName <- paste(outPath,names(socdmodalfcom[i]),'_RF.tiff',sep='')
  out_fileName
  ggsave(out_fileName,p,width =150, height =140,units = "mm",dpi=600)
  rm(outPath);rm(out_fileName);rm(n)
  
  #Execute the RF model with the optimal parameters
  set.seed(123)
  fitControl <- trainControl(method = "cv",number = 10,savePredictions='all')
  grid_rf <- expand.grid(.mtry = rf_traino$bestTune)
  set.seed(123)
  rf_traino<- caret::train(SOCD ~., data=socdmodalfcom[[i]], trControl=fitControl,
                           method="rf",tuneGrid = grid_rf)
  rf_traino  
  rfmodalm[[i]]<-rf_traino
}

# Assesse the quality of the SOC stock predictions 
for (i in 1:4){
  presocd= rfmodalm[[i]]$pred
  prestestrf<-data.frame(cbind(presocd$obs,presocd$pred,presocd$Resample))
  names(prestestrf)<-c('observation','prediction','resample1')
  prestestrf$observation<-as.numeric(as.character(prestestrf$observation))
  prestestrf$prediction<-as.numeric(as.character(prestestrf$prediction))
  rfpretesalm[[i]]<-prestestrf
  #compute error 
  idxtestrf<-data.frame(regr.eval(prestestrf$observation,prestestrf$prediction,
                                  train.y=prestestrf$observation))
  idxtestrf<-cbind(rownames(idxtestrf),idxtestrf)
  names(idxtestrf)<-c('idx','value')
  fitt32<-lm(prestestrf$observation~prestestrf$prediction)
  rr<-summary(fitt32)$r.squared 
  rr<-c("r2",rr)
  cc<-CCC(prestestrf$observation,prestestrf$prediction,
          ci = "z-transform", conf.level = 0.95)$rho.c 
  cc <- c("cc",cc$est)
  idxrf1<-data.frame(rbind(rr,cc))
  names(idxrf1)<-c('idx','value')
  idxtestrf<-rbind(idxtestrf,idxrf1)
  rfidxtestalm[[i]]<-idxtestrf
  rm(cc);rm(rr);rm(idxrf1);rm(idxtestrf);rm(prestestrf);
  rm(fitt32);rm(presocd);rm(grid_rf)
}
names(rfmodalm)<-c('rfmodalm03','rfmodalm35','rfmodalm510','rfmodalm1020')
names(rfpretesalm)<-c('rfpretesalm03','rfpretesalm35','rfpretesalm510','rfpretesalm1020')
names(rfidxtestalm)<-c('rfidxtestalm03','rfidxtestalm35','rfidxtestalm510','rfidxtestalm1020')

#View the final results
for (i in 1:4){
  print(rfidxtestalm[[i]])
}


## 4.2 Build the gradient boosting machine (GBM) models

# 4.2.1  Build the GBM models that used the variables selected by four strategic variable selection algorithms 
# but removed the information about the paleoclimate footprint and the human footprint
gbmmodalh<-list()  #GBM model results   
gbmpretesalh<-list()  #Predictions based on the testing dataset using the GBM models followed by 10-fold cross validation
gbmidxtestalh<-list() #Accuracy evaluation results of GBM models

for (i in 1:4){
  gbmGrid <-expand.grid(interaction.depth = c(1,3,5,7,8,9), 
                        n.trees = (1:30)*300, 
                        shrinkage = c(0.001,0.003,0.005),
                        n.minobsinnode = 20)
  nrow(gbmGrid)
  
  set.seed(825)
  fitControl <- trainControl(method = "cv",number = 10,savePredictions='all')
  set.seed(825)
  gbmFito <- caret::train(SOCD ~ ., data = socdmodalfcoh[[i]], 
                          method = "gbm", 
                          trControl = fitControl, 
                          verbose = FALSE, 
                          tuneGrid = gbmGrid)
  gbmFito
  
  p<-ggplot(gbmFito)+
    theme_bw() +   
    theme(panel.grid =element_blank()) +     
    theme(panel.border=element_rect(colour="black",size=1))+
    theme(legend.title=element_text(colour = 'black',size = 16,family="Arial"))+
    theme(legend.position=c(0.01,0.99), legend.justification=c(0,1)) +  
    theme(legend.text = element_text(colour = 'black',size = 16,family="Arial"))+
    theme(legend.key.height=unit(0.67,'cm'))+ 
    theme(axis.text= element_text(colour="black",size=14,family="Arial"))+
    theme(axis.title= element_text(colour="black",size=15,family="Arial"))
  p 
  outPath <- "D:\\model_results\\GBM\\"
  out_fileName <- paste(outPath,names(socdmodalfcoh[i]),'_GBM.tiff',sep='')
  out_fileName
  ggsave(out_fileName,p,width =150, height =140,units = "mm",dpi=600)
  rm(outPath);rm(out_fileName);rm(n)
  
  #Execute the GBM model with the optimal parameters
  gbmGrid <-gbmFito$bestTune
  nrow(gbmGrid)
  set.seed(825)
  fitControl <- trainControl(method = "cv",number = 10,savePredictions='all')
  set.seed(825)
  gbmFito <- caret::train(SOCD ~ ., data = socdmodalfcoh[[i]], 
                          method = "gbm", 
                          trControl = fitControl, 
                          verbose = FALSE, 
                          tuneGrid = gbmGrid)
  gbmFito
  gbmmodalh[[i]]<-gbmFito
  rm(gbmGrid)
}

# Assesse the quality of the SOC stock predictions 
for (i in 1:4){
  presocd= gbmmodalh[[i]]$pred
  prestestgbm<-data.frame(cbind(presocd$obs,presocd$pred,presocd$Resample))
  names(prestestgbm)<-c('observation','prediction','resample1')
  prestestgbm$observation<-as.numeric(as.character(prestestgbm$observation))
  prestestgbm$prediction<-as.numeric(as.character(prestestgbm$prediction))
  gbmpretesalh[[i]]<-prestestgbm
  idxtestgbm<-data.frame(regr.eval(prestestgbm$observation,prestestgbm$prediction,
                                   train.y=prestestgbm$observation))
  idxtestgbm<-cbind(rownames(idxtestgbm),idxtestgbm)
  names(idxtestgbm)<-c('idx','value')
  fitt32<-lm(prestestgbm$observation~prestestgbm$prediction)
  rr<-summary(fitt32)$r.squared 
  rr<-c("r2",rr)
  cc<-CCC(prestestgbm$observation,prestestgbm$prediction,
          ci = "z-transform", conf.level = 0.95)$rho.c
  cc <- c("cc",cc$est)
  idxrf1<-data.frame(rbind(rr,cc))
  names(idxrf1)<-c('idx','value')
  idxtestgbm<-rbind(idxtestgbm,idxrf1)
  gbmidxtestalh[[i]]<-idxtestgbm
  rm(cc);rm(rr);rm(idxrf1);rm(idxtestgbm);rm(prestestgbm);
  rm(fitt32);rm(presocd);rm(gbmFito);rm(gbmGrid)
}
names(gbmmodalh)<-c('gbmmodalh03','gbmmodalh35','gbmmodalh510','gbmmodalh1020')
names(gbmpretesalh)<-c('gbmpretesalh03','gbmpretesalh35','gbmpretesalh510','gbmpretesalh1020')
names(gbmidxtestalh)<-c('gbmpretesalh03','gbmpretesalh35','gbmpretesalh510','gbmpretesalh1020')

#View the resuts
for (i in 1:4){
  print(gbmidxtestalh[[i]])
}


# 4.2.2 Build GBM models that use the selected variables generated by the four strategic variable selection algorithms 
# and considering the paleoclimate information
gbmmodalh1<-list()  #GBM Model results 
gbmpretesalh1<-list()  #Predictions based on the testing dataset using the GBM models followed by 10-fold cross validation
gbmidxtestalh1<-list() #Accuracy evaluation results of GBM models

for (i in 1:4){
  gbmGrid <-expand.grid(interaction.depth = c(1,3,5,7,8,9), 
                        n.trees = (1:30)*300, 
                        shrinkage = c(0.001,0.003,0.005),
                        n.minobsinnode = 20)
  nrow(gbmGrid)
  
  set.seed(825)
  fitControl <- trainControl(method = "cv",number = 10,savePredictions='all')
  set.seed(825)
  gbmFito <- caret::train(SOCD ~ ., data = socdmodalfcoh1[[i]], 
                          method = "gbm", 
                          trControl = fitControl, 
                          verbose = FALSE, 
                          tuneGrid = gbmGrid)
  gbmFito
  
  p<-ggplot(gbmFito)+
    theme_bw() +  
    theme(panel.grid =element_blank()) +    
    theme(panel.border=element_rect(colour="black",size=1))+
    theme(legend.title=element_text(colour = 'black',size = 16,family="Arial"))+
    theme(legend.position=c(0.01,0.99), legend.justification=c(0,1)) + 
    theme(legend.text = element_text(colour = 'black',size = 16,family="Arial"))+
    theme(legend.key.height=unit(0.67,'cm'))+
    theme(axis.text= element_text(colour="black",size=14,family="Arial"))+
    theme(axis.title= element_text(colour="black",size=15,family="Arial"))
  p 
  outPath <- "D:\\model_results\\GBM\\"
  out_fileName <- paste(outPath,names(socdmodalfcoh1[i]),'_GBM.tiff',sep='')
  out_fileName
  ggsave(out_fileName,p,width =150, height =140,units = "mm",dpi=600)
  rm(outPath);rm(out_fileName);rm(n)
  
  #Execute the GBM model with the optimal parameters 
  gbmGrid <-gbmFito$bestTune
  nrow(gbmGrid)
  set.seed(825)
  fitControl <- trainControl(method = "cv",number = 10,savePredictions='all')
  set.seed(825)
  gbmFito <- caret::train(SOCD ~ ., data = socdmodalfcoh1[[i]], 
                          method = "gbm", 
                          trControl = fitControl, 
                          verbose = FALSE, 
                          tuneGrid = gbmGrid)
  gbmFito
  gbmmodalh1[[i]]<-gbmFito
  rm(gbmGrid)
}

# Assesse the quality of the SOC stock predictions 
for (i in 1:4){
  presocd= gbmmodalh1[[i]]$pred
  prestestgbm<-data.frame(cbind(presocd$obs,presocd$pred,presocd$Resample))
  names(prestestgbm)<-c('observation','prediction','resample1')
  prestestgbm$observation<-as.numeric(as.character(prestestgbm$observation))
  prestestgbm$prediction<-as.numeric(as.character(prestestgbm$prediction))
  gbmpretesalh1[[i]]<-prestestgbm
  prestestgbm$observation<-as.numeric(as.character(prestestgbm$observation))
  prestestgbm$prediction<-as.numeric(as.character(prestestgbm$prediction))
  gbmpretesalh1[[i]]<-prestestgbm
  idxtestgbm<-data.frame(regr.eval(prestestgbm$observation,prestestgbm$prediction,
                                   train.y=prestestgbm$observation))
  idxtestgbm<-cbind(rownames(idxtestgbm),idxtestgbm)
  names(idxtestgbm)<-c('idx','value')
  fitt32<-lm(prestestgbm$observation~prestestgbm$prediction)
  rr<-summary(fitt32)$r.squared
  rr<-c("r2",rr)
  cc<-CCC(prestestgbm$observation,prestestgbm$prediction,
          ci = "z-transform", conf.level = 0.95)$rho.c 
  cc <- c("cc",cc$est)
  idxrf1<-data.frame(rbind(rr,cc))
  names(idxrf1)<-c('idx','value')
  idxtestgbm<-rbind(idxtestgbm,idxrf1)
  gbmidxtestalh1[[i]]<-idxtestgbm
  rm(cc);rm(rr);rm(idxrf1);rm(idxtestgbm);rm(prestestgbm);
  rm(fitt32);rm(presocd);rm(gbmFito);rm(gbmGrid)
}
names(gbmmodalh1)<-c('gbmmodalh103','gbmmodalh135','gbmmodalh1510','gbmmodalh1120')
names(gbmpretesalh1)<-c('gbmpretesalh103','gbmpretesalh135','gbmpretesalh1510','gbmpretesalh11020')
names(gbmidxtestalh1)<-c('gbmpretesalh103','gbmpretesalh135','gbmpretesalh1510','gbmpretesalh11020')

for (i in 1:4){
  print(gbmidxtestalh1[[i]])
}


## 4.2.3 Build the GBM models that use the selected variables generated by the four strategic variable selection algorithms 
# and considering the human footprint information
gbmmodalm<-list()  #GBM Model results
gbmpretesalm<-list() #Predictions based on the testing dataset using the GBM models followed by 10-fold cross validation
gbmidxtestalm<-list() #Accuracy evaluation results of GBM models

for (i in 1:4){
  gbmGrid <-expand.grid(interaction.depth = c(1,3,5,7,8,9), 
                        n.trees = (1:30)*300, 
                        shrinkage = c(0.001,0.003,0.005),
                        n.minobsinnode = 20)
  nrow(gbmGrid)
  
  set.seed(825)
  fitControl <- trainControl(method = "cv",number = 10,savePredictions='all')
  set.seed(825)
  gbmFito <- caret::train(SOCD ~ ., data = socdmodalfcom[[i]], 
                          method = "gbm", 
                          trControl = fitControl, 
                          verbose = FALSE, 
                          tuneGrid = gbmGrid)
  gbmFito
  
  p<-ggplot(gbmFito)+
    theme_bw() +  
    theme(panel.grid =element_blank()) +      
    theme(panel.border=element_rect(colour="black",size=1))+
    theme(legend.title=element_text(colour = 'black',size = 16,family="Arial"))+
    theme(legend.position=c(0.01,0.99), legend.justification=c(0,1)) +  
    theme(legend.text = element_text(colour = 'black',size = 16,family="Arial"))+
    theme(legend.key.height=unit(0.67,'cm'))+ 
    theme(axis.text= element_text(colour="black",size=14,family="Arial"))+
    theme(axis.title= element_text(colour="black",size=15,family="Arial"))
  p 
  outPath <- "D:\\model_results\\GBM\\"
  out_fileName <- paste(outPath,names(socdmodalfcom[i]),'_GBM.tiff',sep='')
  out_fileName
  ggsave(out_fileName,p,width =150, height =140,units = "mm",dpi=600)
  #dev.new()
  rm(outPath);rm(out_fileName);rm(n)
  
  #Execute the GBM model with the optimal parameters
  gbmGrid <-gbmFito$bestTune
  nrow(gbmGrid)
  set.seed(825)
  fitControl <- trainControl(method = "cv",number = 10,savePredictions='all')
  set.seed(825)
  gbmFito <- caret::train(SOCD ~ ., data = socdmodalfcom[[i]], 
                          method = "gbm", 
                          trControl = fitControl, 
                          verbose = FALSE, 
                          tuneGrid = gbmGrid)
  gbmFito
  gbmmodalm[[i]]<-gbmFito
  rm(gbmGrid)
}

# Assesse the quality of the SOC stock predictions 
for (i in 1:4){
  presocd= gbmmodalm[[i]]$pred
  prestestgbm<-data.frame(cbind(presocd$obs,presocd$pred,presocd$Resample))
  names(prestestgbm)<-c('observation','prediction','resample1')
  prestestgbm$observation<-as.numeric(as.character(prestestgbm$observation))
  prestestgbm$prediction<-as.numeric(as.character(prestestgbm$prediction))
  gbmpretesalm[[i]]<-prestestgbm
  prestestgbm$observation<-as.numeric(as.character(prestestgbm$observation))
  prestestgbm$prediction<-as.numeric(as.character(prestestgbm$prediction))
  gbmpretesalm1[[i]]<-prestestgbm
  idxtestgbm<-data.frame(regr.eval(prestestgbm$observation,prestestgbm$prediction,
                                   train.y=prestestgbm$observation))
  idxtestgbm<-cbind(rownames(idxtestgbm),idxtestgbm)
  names(idxtestgbm)<-c('idx','value')
  fitt32<-lm(prestestgbm$observation~prestestgbm$prediction)
  rr<-summary(fitt32)$r.squared 
  rr<-c("r2",rr)
  cc<-CCC(prestestgbm$observation,prestestgbm$prediction,
          ci = "z-transform", conf.level = 0.95)$rho.c 
  cc <- c("cc",cc$est)
  idxrf1<-data.frame(rbind(rr,cc))
  names(idxrf1)<-c('idx','value')
  idxtestgbm<-rbind(idxtestgbm,idxrf1)
  gbmidxtestalm[[i]]<-idxtestgbm
  rm(cc);rm(rr);rm(idxrf1);rm(idxtestgbm);rm(prestestgbm);
  rm(fitt32);rm(presocd);rm(gbmFito);rm(gbmGrid)
}
names(gbmmodalm)<-c('gbmmodalm03','gbmmodalm35','gbmmodalm510','gbmmodalm120')
names(gbmpretesalm)<-c('gbmpretesalm03','gbmpretesalm35','gbmpretesalm510','gbmpretesalm1020')
names(gbmidxtestalm)<-c('gbmpretesalm03','gbmpretesalm35','gbmpretesalm510','gbmpretesalm1020')

#View the results
for (i in 1:4){
  print(gbmidxtestalm[[i]])
}


### 4.3 Build the support vector machine (SVM) models

# 4.3.1  Build the SVM models that used the variables selected by four strategic variable selection algorithms 
# but removed the information about the paleoclimate footprint and the human footprint
svmmodalh<-list()  #SVM model results
svmpretesalh<-list()  #Predictions based on the testing dataset using the SVM models followed by 10-fold cross validation
svmidxtestalh<-list() #Accuracy evaluation results of SVM models

library(kernlab)
for (i in 1:4){
  set.seed(825)
  svmGrid <-expand.grid(.sigma = c(1:100)*0.01, 
                        .C = c(1:20))
  nrow(svmGrid)
  set.seed(825)
  fitControl <- trainControl(method = "cv",number = 10,savePredictions='all')
  set.seed(825)
  svmFito <- caret::train(SOCD ~ ., data = socdmodalfcoh[[i]], 
                          method = "svmRadial", 
                          trControl = fitControl, 
                          preProc = c("center", "scale"),
                          tuneGrid = svmGrid )
  svmFito 
  
  p<-ggplot(svmFito)+
    theme_bw() +   
    theme(panel.grid =element_blank()) +      
    theme(panel.border=element_rect(colour="black",size=1))+
    theme(legend.title=element_text(colour = 'black',size = 16,family="Arial"))+
    theme(legend.position=c(0.01,0.99), legend.justification=c(0,1)) + 
    theme(legend.text = element_text(colour = 'black',size = 16,family="Arial"))+
    theme(legend.key.height=unit(0.67,'cm'))+ 
    theme(axis.text= element_text(colour="black",size=14,family="Arial"))+
    theme(axis.title= element_text(colour="black",size=15,family="Arial"))
  p 
  outPath <- "D:\\model_results\\SVM\\"
  out_fileName <- paste(outPath,names(socdmodalfcoh[i]),'_SVM.tiff',sep='')
  out_fileName
  ggsave(out_fileName,p,width =150, height =140,units = "mm",dpi=600)
  rm(outPath);rm(out_fileName);rm(n)
  
  #Execute the SVM model with the optimal parameters
  set.seed(825)
  svmGrid <-svmFito$bestTune
  nrow(svmGrid)
  set.seed(825)
  svmFito <- caret::train(SOCD ~ ., data = socdmodalfcoh[[i]], 
                          method = "svmRadial", 
                          trControl = fitControl, 
                          preProc = c("center", "scale"),
                          tuneGrid = svmGrid )
  svmFito
  svmmodalh[[i]]<-svmFito
}

# Assesse the quality of the SOC stock predictions 
for (i in 1:4){
  presocd=svmmodalh[[i]]$pred
  prestestsvm<-data.frame(cbind(presocd$obs,presocd$pred,presocd$Resample))
  names(prestestsvm)<-c('observation','prediction','resample1')
  prestestsvm$observation<-as.numeric(as.character(prestestsvm$observation))
  prestestsvm$prediction<-as.numeric(as.character(prestestsvm$prediction))
  svmpretesalh[[i]]<-prestestsvm
  idxtestsvm<-data.frame(regr.eval(prestestsvm$observation,prestestsvm$prediction,
                                   train.y=prestestsvm$observation))
  idxtestsvm<-cbind(rownames(idxtestsvm),idxtestsvm)
  names(idxtestsvm)<-c('idx','value')
  fitt32<-lm(prestestsvm$observation~prestestsvm$prediction)
  rr<-summary(fitt32)$r.squared 
  rr<-c("r2",rr)
  cc<-CCC(prestestsvm$observation,prestestsvm$prediction,
          ci = "z-transform", conf.level = 0.95)$rho.c 
  cc <- c("cc",cc$est)
  idxrf1<-data.frame(rbind(rr,cc))
  names(idxrf1)<-c('idx','value')
  idxtestsvm<-rbind(idxtestsvm,idxrf1)
  svmidxtestalh[[i]]<-idxtestsvm
  rm(cc);rm(rr);rm(idxrf1);rm(idxtestsvm);rm(prestestsvm);
  rm(fitt32);rm(presocd);rm(svmFito);rm(svmGrid)
}
names(svmmodalh)<-c('svmmodalh03','svmmodalh35','svmmodalh510','svmmodalh1020')
names(svmpretesalh)<-c('svmpretesalh03','svmpretesalh35','svmpretesalh510','svmpretesalh1020')
names(svmidxtestalh)<-c('svmidxtestalh03','svmidxtestalh35','svmidxtestalh510','svmidxtestalh1020')

#View the results
for (i in 1:4){
  print(svmidxtestalh[[i]])
}


# 4.3.2 33.	Build SVM models that use the selected variables generated by the four strategic variable selection algorithms 
# and considering the paleoclimate information
svmmodalh1<-list()  #SVM model results
svmpretesalh1<-list()  #Predictions based on the testing dataset using the SVM models followed by 10-fold cross validation
svmidxtestalh1<-list() #Accuracy evaluation results of SVM models

library(kernlab)
for (i in 1:4){
  set.seed(825)
  svmGrid <-expand.grid(.sigma = c(1:100)*0.01, 
                        .C = c(1:20))
  nrow(svmGrid)
  set.seed(825)
  fitControl <- trainControl(method = "cv",number = 10,savePredictions='all')
  set.seed(825)
  svmFito <- caret::train(SOCD ~ ., data = socdmodalfcoh1[[i]], 
                          method = "svmRadial", 
                          trControl = fitControl, 
                          preProc = c("center", "scale"),
                          tuneGrid = svmGrid )
  svmFito 
  
  p<-ggplot(svmFito)+
    theme_bw() + 
    theme(panel.grid =element_blank()) +     
    theme(panel.border=element_rect(colour="black",size=1))+
    theme(legend.title=element_text(colour = 'black',size = 16,family="Arial"))+
    theme(legend.position=c(0.01,0.99), legend.justification=c(0,1)) + 
    theme(legend.text = element_text(colour = 'black',size = 16,family="Arial"))+
    theme(legend.key.height=unit(0.67,'cm'))+ 
    theme(axis.text= element_text(colour="black",size=14,family="Arial"))+
    theme(axis.title= element_text(colour="black",size=15,family="Arial"))
  p 
  outPath <- "D:\\model_results\\SVM\\"
  out_fileName <- paste(outPath,names(socdmodalfcoh1[i]),'_SVM.tiff',sep='')
  out_fileName
  ggsave(out_fileName,p,width =150, height =140,units = "mm",dpi=600)
  rm(outPath);rm(out_fileName);rm(n)
  
  #Execute the SVM model with the optimal parameters
  set.seed(825)
  svmGrid <-svmFito$bestTune
  nrow(svmGrid)
  set.seed(825)
  svmFito <- caret::train(SOCD ~ ., data = socdmodalfcoh1[[i]], 
                          method = "svmRadial", 
                          trControl = fitControl, 
                          preProc = c("center", "scale"),
                          tuneGrid = svmGrid )
  svmFito
  svmmodalh1[[i]]<-svmFito
}

# Assesse the quality of the SOC stock predictions 
for (i in 1:4){
  presocd=svmmodalh1[[i]]$pred
  prestestsvm<-data.frame(cbind(presocd$obs,presocd$pred,presocd$Resample))
  names(prestestsvm)<-c('observation','prediction','resample1')
  prestestsvm$observation<-as.numeric(as.character(prestestsvm$observation))
  prestestsvm$prediction<-as.numeric(as.character(prestestsvm$prediction))
  svmpretesalh1[[i]]<-prestestsvm
  prestestsvm$observation<-as.numeric(as.character(prestestsvm$observation))
  prestestsvm$prediction<-as.numeric(as.character(prestestsvm$prediction))
  svmpretesalh1[[i]]<-prestestsvm
  idxtestsvm<-data.frame(regr.eval(prestestsvm$observation,prestestsvm$prediction,
                                   train.y=prestestsvm$observation))
  idxtestsvm<-cbind(rownames(idxtestsvm),idxtestsvm)
  names(idxtestsvm)<-c('idx','value')
  fitt32<-lm(prestestsvm$observation~prestestsvm$prediction)
  rr<-summary(fitt32)$r.squared 
  rr<-c("r2",rr)
  cc<-CCC(prestestsvm$observation,prestestsvm$prediction,
          ci = "z-transform", conf.level = 0.95)$rho.c 
  cc <- c("cc",cc$est)
  idxrf1<-data.frame(rbind(rr,cc))
  names(idxrf1)<-c('idx','value')
  idxtestsvm<-rbind(idxtestsvm,idxrf1)
  svmidxtestalh1[[i]]<-idxtestsvm
  rm(cc);rm(rr);rm(idxrf1);rm(idxtestsvm);rm(prestestsvm);
  rm(fitt32);rm(presocd);rm(svmFito);rm(svmGrid)
}
names(svmmodalh1)<-c('svmmodalh103','svmmodalh135','svmmodalh1510','svmmodalh11020')
names(svmpretesalh1)<-c('svmpretesalh103','svmpretesalh135','svmpretesalh1510','svmpretesalh11020')
names(svmidxtestalh1)<-c('svmidxtestalh103','svmidxtestalh135','svmidxtestalh1510','svmidxtestalh11020')

#View the results
for (i in 1:4){
  print(svmidxtestalh1[[i]])
}


## 4.3.3 Build the SVM models that use the selected variables generated by the four strategic variable selection algorithms 
# and considering the human footprint information
svmmodalm<-list() #SVM model results
svmpretesalm<-list()   #Predictions based on the testing dataset using the SVM models followed by 10-fold cross validation
svmidxtestalm<-list() #Accuracy evaluation results of SVM models

library(kernlab)
for (i in 1:4){
  set.seed(825)
  svmGrid <-expand.grid(.sigma = c(1:100)*0.01, 
                        .C = c(1:20))
  nrow(svmGrid)
  set.seed(825)
  fitControl <- trainControl(method = "cv",number = 10,savePredictions='all')
  set.seed(825)
  svmFito <- caret::train(SOCD ~ ., data = socdmodalfcom[[i]], 
                          method = "svmRadial", 
                          trControl = fitControl, 
                          preProc = c("center", "scale"),
                          tuneGrid = svmGrid )
  svmFito 
  
  p<-ggplot(svmFito)+
    theme_bw() +   
    theme(panel.grid =element_blank()) +       
    theme(panel.border=element_rect(colour="black",size=1))+
    theme(legend.title=element_text(colour = 'black',size = 16,family="Arial"))+
    theme(legend.position=c(0.01,0.99), legend.justification=c(0,1)) + 
    theme(legend.text = element_text(colour = 'black',size = 16,family="Arial"))+
    theme(legend.key.height=unit(0.67,'cm'))+
    theme(axis.text= element_text(colour="black",size=14,family="Arial"))+
    theme(axis.title= element_text(colour="black",size=15,family="Arial"))
  p 
  outPath <- "D:\\model_results\\SVM\\"
  out_fileName <- paste(outPath,names(socdmodalfcom[i]),'_SVM.tiff',sep='')
  out_fileName
  ggsave(out_fileName,p,width =150, height =140,units = "mm",dpi=600)
  rm(outPath);rm(out_fileName);rm(n)
  
  #Execute the SVM model with the optimal parameters
  set.seed(825)
  svmGrid <-svmFito$bestTune
  nrow(svmGrid)
  set.seed(825)
  svmFito <- caret::train(SOCD ~ ., data = socdmodalfcom[[i]], 
                          method = "svmRadial", 
                          trControl = fitControl, 
                          preProc = c("center", "scale"),
                          tuneGrid = svmGrid )
  svmFito
  svmmodalm[[i]]<-svmFito
}

# Assesse the quality of the SOC stock predictions 
for (i in 1:4){
  presocd=svmmodalm[[i]]$pred
  prestestsvm<-data.frame(cbind(presocd$obs,presocd$pred,presocd$Resample))
  names(prestestsvm)<-c('observation','prediction','resample1')
  prestestsvm$observation<-as.numeric(as.character(prestestsvm$observation))
  prestestsvm$prediction<-as.numeric(as.character(prestestsvm$prediction))
  svmpretesalm[[i]]<-prestestsvm
  prestestsvm$observation<-as.numeric(as.character(prestestsvm$observation))
  prestestsvm$prediction<-as.numeric(as.character(prestestsvm$prediction))
  svmpretesalm[[i]]<-prestestsvm
  idxtestsvm<-data.frame(regr.eval(prestestsvm$observation,prestestsvm$prediction,
                                   train.y=prestestsvm$observation))
  idxtestsvm<-cbind(rownames(idxtestsvm),idxtestsvm)
  names(idxtestsvm)<-c('idx','value')
  fitt32<-lm(prestestsvm$observation~prestestsvm$prediction)
  rr<-summary(fitt32)$r.squared 
  rr<-c("r2",rr)
  cc<-CCC(prestestsvm$observation,prestestsvm$prediction,
          ci = "z-transform", conf.level = 0.95)$rho.c 
  cc <- c("cc",cc$est)
  idxrf1<-data.frame(rbind(rr,cc))
  names(idxrf1)<-c('idx','value')
  idxtestsvm<-rbind(idxtestsvm,idxrf1)
  svmidxtestalm[[i]]<-idxtestsvm
  rm(cc);rm(rr);rm(idxrf1);rm(idxtestsvm);rm(prestestsvm);
  rm(fitt32);rm(presocd);rm(svmFito);rm(svmGrid)
}
names(svmmodalm)<-c('svmmodalm03','svmmodalm35','svmmodalm510','svmmodalm1020')
names(svmpretesalm)<-c('svmpretesalm03','svmpretesalm35','svmpretesalm510','svmpretesalm1020')
names(svmidxtestalm)<-c('svmidxtestalm03','svmidxtestalm35','svmidxtestalm510','svmidxtestalm1020')

#View the results
for (i in 1:4){
  print(svmidxtestalm[[i]])
}
